# Supplementary material for: Whole genome sequencing of 35 individuals provides insights into the genetic architecture of Korean population
Source: BMC Bioinformatics. 2014 Oct 21;15(Suppl 11):S6. doi: 10.1186/1471-2105-15-S11-S6 (PMC4251052; doi:10.1186/1471-2105-15-S11-S6)
Supplement: Additional file 2 — Supplementary Table S1 Basic statistics of raw reads and results of read mapping and SNV calling using two pipelines. [file 1471-2105-15-S11-S6-S2.xlsx]

## Sheet: Sheet1
Supplementary Table S1: Basic statistics of raw reads and results of read mapping and SNV calling using two pipelines
Sample ID	Raw Reads (Gb)	Mapping Ratio (%) by SOAP2	Identified SNVs by SOAPsnp	Mapping Ratio (%) by BWA	Identified SNVs by SAMtools
KPGP_00001	96.8594	93.58	3431377	95.32	3422437
KPGP_00002	98.3175	92.99	3435987	94.81	3411488
KPGP_00003	107.552	91.13	3424452	94.31	3465591
KPGP_00004	112.968	91.52	3444114	94.16	3480518
KPGP_00005	95.2195	92.54	3419112	94.5	3441346
KPGP_00006	93.4481	91.86	3400321	94.36	3429602
KPGP_00007	95.2821	89.75	3374515	92.2	3406348
KPGP_00008	97.6232	91.1	3404660	93.15	3413922
KPGP_00009	93.9431	92.33	3426420	94.56	3428344
KPGP_00032	112.191	91.46	3413019	94.53	3421575
KPGP_00033	108.196	91.01	3431517	94.06	3464829
KPGP_00088	96.6047	92.14	3397729	94.62	3448865
KPGP_00089	97.951	92.17	3407842	94.53	3456718
KPGP_00090	92.9231	92.33	3420401	94.47	3441538
KPGP_00091	91.8786	91.76	3411441	94.23	3425495
KPGP_00117	115.451	88.96	3348780	92.07	3379258
KPGP_00120	116.626	91.16	3402878	94	3407932
KPGP_00121	119.486	89.91	3402177	92.8	3451523
KPGP_00122	105.102	87.69	3318098	93.18	3401046
KPGP_00124	115.368	89.37	3387796	92.28	3409097
KPGP_00125	118.67	91.94	3387680	94.81	3407860
KPGP_00127	118.883	90.79	3373489	93.69	3389952
KPGP_00128	117.849	91.69	3399743	94.8	3439415
KPGP_00129	107.124	90.76	3353477	93.53	3369094
KPGP_00131	120.143	91.79	3407760	94.57	3417905
KPGP_00132	122.237	91.67	3389447	94.53	3435532
KPGP_00134	119.541	89.24	3371161	91.95	3419917
KPGP_00136	114.985	88.22	3368716	91.48	3400390
KPGP_00137	118.027	91.72	3370901	94.64	3416798
KPGP_00138	123.869	89.6	3380214	92.75	3434070
KPGP_00139	105.731	89.95	3387680	94.44	3394218
KPGP_00141	111.509	91.53	3361314	94.68	3412735
KPGP_00142	125.024	90.36	3388726	93.37	3408280
KPGP_00144	127.001	91.15	3406971	94.23	3414758
KPGP_00145	111.862	91.99	3399180	94.66	3396973
Union	3825.45	91.05	9964511	93.89	9119633
