# Supplementary material for: Whole genome sequencing of 35 individuals provides insights into the genetic architecture of Korean population
Source: BMC Bioinformatics. 2014 Oct 21;15(Suppl 11):S6. doi: 10.1186/1471-2105-15-S11-S6 (PMC4251052; doi:10.1186/1471-2105-15-S11-S6)
Supplement: Additional file 3 — Supplementary Table S2 Number of Korean SNVs and Korean only SNVs in each category. [file 1471-2105-15-S11-S6-S3.xlsx]

## Sheet: Sheet1
Supplementary Table S2: A list of SNV number per chromosome as well as SNV density per chromosome.
Chromosome	Length of NonN region (bp)	# of Korean SNVs	Density of Korean SNVs per Mb chromosome	# of Korean only SNVs	Density of Korean only SNVs per Mb chromosome	# of shared SNVs with HapMap	Density of shared SNVs with HapMap per Mb chromosome	# of shared SNVs with 1KGP	Density of shared SNVs with 1KGP per Mb chromosome	# of shared SNVs among KPGP, HapMap and 1KGP	Density of shared SNVs among KPGP, HapMap and 1KGP per Mb chromosome
1	225280621	658500	2923.02	98219	435.985	206846	918.17	559067	2481.65	205632	912.782
2	238204518	698767	2933.48	101492	426.071	222971	936.049	596596	2504.55	222292	933.198
3	194797135	597921	3069.45	78137	401.12	181713	932.832	519353	2666.12	181282	930.619
4	187661676	608356	3241.77	79778	425.116	172667	920.097	527860	2812.83	171949	916.271
5	177695260	525025	2954.64	69191	389.38	168429	947.853	455182	2561.59	167777	944.184
6	167395066	513868	3069.79	68541	409.457	175368	1047.63	444197	2653.58	174238	1040.88
7	155353663	494461	3182.81	73380	472.342	147681	950.612	420427	2706.26	147027	946.402
8	142888922	451904	3162.62	61691	431.741	149144	1043.78	389743	2727.59	148674	1040.49
9	120143431	375057	3121.74	58391	486.011	127230	1058.98	316198	2631.84	126762	1055.09
10	131314738	422196	3215.15	57266	436.097	141758	1079.53	364393	2774.96	141221	1075.44
11	131129516	410542	3130.81	53273	406.262	136344	1039.77	356868	2721.49	135943	1036.71
12	130481393	399415	3061.09	51135	391.895	132751	1017.39	347864	2666	132335	1014.21
13	95589878	308682	3229.23	37462	391.903	108648	1136.61	270941	2834.41	108369	1133.69
14	88289540	277598	3144.18	37482	424.535	86709	982.098	239847	2716.6	86440	979.051
15	81694766	253831	3107.07	40177	491.794	76406	935.262	213105	2608.55	75857	928.542
16	78884753	268958	3409.51	47124	597.378	74190	940.486	221489	2807.75	73845	936.112
17	77795210	224899	2890.91	37883	486.958	60012	771.41	186646	2399.2	59642	766.654
18	74657229	243230	3257.96	30594	409.793	80914	1083.81	212435	2845.47	80713	1081.11
19	55808983	184004	3297.03	27520	493.111	40228	720.816	156305	2800.71	40049	717.608
20	59505520	181761	3054.52	28472	478.477	62306	1047.06	153039	2571.85	62056	1042.86
21	35106642	124904	3557.85	24676	702.887	36375	1036.13	100013	2848.83	36160	1030
22	34894545	116018	3324.82	19331	553.983	34618	992.075	96496	2765.36	34427	986.601
X	151100560	203316	1345.57	21875	144.771	65182	431.382	181295	1199.83	65036	430.415
Y	25653566	12513	487.768	10523	410.196	113	4.40485	1963	76.5196	86	3.35236
Total	2861327131	8555726	2990.13	1213613	424.143	2688603	939.635	7331322	2562.21	2677812	935.864
