# Supplementary material for: Whole genome sequencing of 35 individuals provides insights into the genetic architecture of Korean population
Source: BMC Bioinformatics. 2014 Oct 21;15(Suppl 11):S6. doi: 10.1186/1471-2105-15-S11-S6 (PMC4251052; doi:10.1186/1471-2105-15-S11-S6)
Supplement: Additional file 4 — Supplementary Table S3 A list of SNV number per chromosome as well as SNV density per chromosome. [file 1471-2105-15-S11-S6-S4.xlsx]

## Sheet: Sheet1
Supplementary Table S3: Number of Korean SNVs and Korean only SNVs in each category
SNV set	SNVs in our study	SNVs reproduced in Ju's study	Reproducibility (%)
SNV-1	1213613	260874	21.4956
SNV-2	478342	220490	46.0946
SNV-3	329844	201100	60.9682
SNV-4	270162	188304	69.7004
SNV-5	234117	177841	75.9624
SNV-6	210027	168812	80.3763
SNV-7	191853	160600	83.7099
SNV-8	178452	152911	85.6875
SNV-9	167538	145894	87.0811
SNV-10	157516	138942	88.2082
SNV-11	148587	132451	89.1404
SNV-12	140431	126407	90.0136
SNV-13	132368	120233	90.8324
SNV-14	125169	114587	91.5458
SNV-15	118383	109156	92.2058
SNV-16	111761	103671	92.7613
SNV-17	105461	98342	93.2496
SNV-18	99331	93111	93.7381
SNV-19	93475	88007	94.1503
SNV-20	87767	82956	94.5184
SNV-21	82124	77898	94.8541
SNV-22	77023	73307	95.1755
SNV-23	72049	68825	95.5253
SNV-24	67140	64350	95.8445
SNV-25	62271	59839	96.0945
SNV-26	57538	55420	96.319
SNV-27	52787	50987	96.5901
SNV-28	48093	46558	96.8083
SNV-29	43320	42024	97.0083
SNV-30	38442	37399	97.2868
SNV-31	33827	32979	97.4931
SNV-32	29402	28717	97.6702
SNV-33	24520	23995	97.8589
SNV-34	19250	18903	98.1974
SNV-35	12640	12462	98.5918
