# Supplementary material for: Whole genome sequencing of 35 individuals provides insights into the genetic architecture of Korean population
Source: BMC Bioinformatics. 2014 Oct 21;15(Suppl 11):S6. doi: 10.1186/1471-2105-15-S11-S6 (PMC4251052; doi:10.1186/1471-2105-15-S11-S6)
Supplement: Additional file 6 — Supplementary Table S4 A list of numbers of transition SNVs and transversion SNVs per sample. [file 1471-2105-15-S11-S6-S6.xlsx]

## Sheet: Sheet1
Supplementary Table S4: A list of numbers of transition SNVs and transversion SNVs per sample
Sample	# Uncertain SNVs	# transition SNVs	# transversion SNVs	Transition/Transversion Ratio
KPGP1	663	2224653	1058324	2.10205
KPGP2	660	2232465	1060371	2.10536
KPGP3	641	2224865	1055626	2.10763
KPGP4	624	2236203	1059688	2.11025
KPGP5	638	2224147	1056703	2.1048
KPGP6	664	2211387	1048411	2.10927
KPGP7	602	2200554	1043861	2.10809
KPGP8	658	2216308	1051402	2.10796
KPGP9	654	2231310	1059656	2.10569
KPGP32	674	2215674	1050330	2.1095
KPGP33	655	2229250	1055910	2.11121
KPGP88	591	2211903	1049921	2.10673
KPGP89	602	2216851	1051850	2.10757
KPGP90	661	2224023	1056399	2.10529
KPGP91	659	2220799	1054708	2.10561
KPGP117	637	2180649	1032157	2.11271
KPGP120	654	2208232	1046254	2.11061
KPGP121	625	2212488	1045984	2.11522
KPGP122	608	2157515	1021062	2.11301
KPGP124	656	2205035	1043489	2.11314
KPGP125	614	2201829	1040912	2.11529
KPGP127	668	2192331	1038084	2.1119
KPGP128	612	2208434	1044058	2.11524
KPGP129	648	2183385	1031642	2.11642
KPGP131	643	2213725	1047718	2.1129
KPGP132	643	2200442	1041714	2.11233
KPGP134	659	2194178	1036925	2.11604
KPGP136	633	2194176	1038843	2.11213
KPGP137	614	2193197	1036150	2.11668
KPGP138	648	2197866	1039854	2.11363
KPGP139	623	2170200	1025639	2.11595
KPGP141	615	2182839	1032306	2.11453
KPGP142	635	2202621	1041491	2.11487
KPGP144	601	2212119	1047369	2.11207
KPGP145	628	2208361	1044281	2.11472
