# Supplementary material for: Whole genome sequencing of 35 individuals provides insights into the genetic architecture of Korean population
Source: BMC Bioinformatics. 2014 Oct 21;15(Suppl 11):S6. doi: 10.1186/1471-2105-15-S11-S6 (PMC4251052; doi:10.1186/1471-2105-15-S11-S6)
Supplement: Additional file 7 — Supplementary Table S5 A list of genes involved in Korean SNVs (SNV-1, SNV-35, SNV-1/ns and SNV-35/ns) and the SNV count per gene. [file 1471-2105-15-S11-S6-S7.xlsx]

## Sheet: Sheet1
Supplementary Table S5: A list of genes involved in Korean SNVs (SNV-1, SNV-35, SNV-1/ns and SNV-35/ns) and the SNV count per gene.
*Genes which were found to be super nsSNP genes in reference [28] are labeled in yellow.
Order	SYMBOLGeneName	# of SNVs in SNV-1	SYMBOLGeneName	# of SNVs in SNV-35	SYMBOLGeneName	# of SNVs in SNV-1/ns	SYMBOLGeneName	# of SNVs in SNV-35/ns
1	PRIM2	5033	PRIM2	1470	MUC4	116	OR4C5	11
2	Y_RNA	3300	GUSBP1	306	MUC3A	37	PDE4DIP	3
3	CSMD1	1786	LINC00955	150	TTN	32	OR4C3	3
4	snoU13	1731	LINC00842	147	ZNF717	28	MAP2K3	2
5	PDE4DIP	1374	MAP2K3	140	FLG	28	KCNJ12	2
6	RBFOX1	1272	PDE4DIP	138	MUC12	27	MUC3A	2
7	PTPRN2	1224	AC097532.2	119	FRG2C	24	ANKRD36C	2
8	KMT2C	1091	ZNF806	117	ANKRD36C	23	PRIM2	2
9	PTPRD	1084	KCNJ12	101	OR4C5	21	TAS2R31	2
10	LINC00842	1008	RP1-71H19.2	100	MUC17	20	PRAMEF11	2
11	RP11-420N3.2	978	KMT2C	96	NBPF10	18	ANKRD36	1
12	CNTNAP2	940	ANKRD36C	81	MUC16	17	CFTR	1
13	ROBO2	932	RP4-610C12.1	77	ANKRD36	16	MUC2	1
14	RP11-417J8.3	906	DDAH1	75	SLC9B1P1	16	AC097532.2	1
15	RP11-782C8.1	890	RP11-725P16.2	75	MUC6	16	TRBV6-5	1
16	ZNF717	859	OR4C4P	73	KCNJ12	16	RAB6C	1
17	RP11-782C8.2	859	ROBO2	66	PRAMEF1	15	ROCK1	1
18	RP11-417J8.6	853	MIR663A	64	PDE4DIP	14	POTEJ	1
19	CROCC	844	NXPE1	58	AHNAK2	14	FAM182B	1
20	AF146191.4	800	MIR548U	57	AL390778.1	14	OR9G1	1
21	LSAMP	800	RP11-79E3.3	57	NBPF1	14	FRG1	1
22	WWOX	797	ANKRD36BP2	54	FAM182B	13	SLC9B1P3	1
23	DLG2	789	ANKRD30BP2	54	MUC2	13	TRBV6-1	1
24	GUSBP1	760	AF146191.4	53	FCGBP	13	AF146191.4	1
25	EYS	759	GPRIN2	53	GOLGA6L2	12	RP11-344E13.3	1
26	ANKRD30BL	730	AC090044.1	51	LILRB3	11	WI2-3308P17.2	1
27	MACROD2	693	NCOR1P2	50	PRAMEF2	10	C21orf62	1
28	DPP6	681	FAM201B	50	PRIM2	10	LINC00955	1
29	LRP1B	677	RP11-260A9.6	50	IGFN1	10	CDC27	1
30	RP11-492D6.3	669	OR4C5	49	HRNR	10	NBPF22P	1
31	TPTE	664	RP11-344E13.3	49	OBSCN	10	RP11-640M9.2	1
32	ANKRD36C	653	ANKRD36	49	TPTE	9	LINC00842	1
33	PCDH15	645	CCDC144NL	49	FAM86B2	9	NXPE1	1
34	FHIT	642	OR4C3	48	OR4C3	8	ROBO2	1
35	LINC00969	640	RP3-368B9.2	43	RNF213	8	ZNF806	1
36	KCNJ12	626	Y_RNA	42	MUC5B	8	AQP7	1
37	RP11-626K17.5	621	AL590708.2	41	NBEAL2	8	RP11-395B7.2	1
38	BAGE2	618	RP11-672F9.1	41	PRAMEF4	8
39	UPK3B	608	RP4-760C5.5	41	CNTNAP3B	7
40	CTNNA3	605	CTD-3006G17.2	39	GPRIN2	7
41	NRXN3	602	ANKRD30BL	39	DSPP	7
42	CDH13	600	NCOR1P3	35	FRAS1	7
43	SGCZ	582	THOC3	35	TAS2R31	7
44	CNTN5	568	PRR4	33	LINC00955	7
45	PARK2	568	TAS2R14	33	MUC8	7
46	MAP2K3	564	RP11-91H12.4	32	PDPR	7
47	CCSER1	564	PDLIM1P3	32	PRAMEF11	7
48	AC007682.1	562	ALG1L2	32	FAM186A	7
49	GRID2	561	RP11-353N4.5	32	CNTNAP3	7
50	RP4-610C12.1	560	SRGAP2B	30	SPATA31A6	7
51	CTNNA2	553	PTGES2	29	AQP7	7
52	DAB1	528	TPTE	29	LILRA6	6
53	GPC5	527	CROCC	28	QRICH2	6
54	RP11-293B20.2	524	U1	28	SYNE1	6
55	NAALADL2	519	RP11-360I2.1	27	FAM205A	6
56	MAGI2	506	RP11-79E3.2	27	MACF1	6
57	DPP10	505	NCOR1P1	27	PLIN4	6
58	PDE4D	503	PDLIM1P2	27	LINC00969	6
59	KCNIP4	497	CACNA1B	26	HMCN1	6
60	RP11-69H14.6	486	RP11-188C12.3	26	NUTM2F	6
61	CNTN4	485	MUC3A	24	GOLGA8M	6
62	TBC1D5	478	BAGE2	24	EPPK1	6
63	AGBL4	474	RP11-462G22.1	24	USP6	6
64	ASIC2	471	RP4-610C12.2	24	MST1P2	6
65	CADM2	471	RP11-403I13.5	23	DNAH14	6
66	CDH12	469	RP11-93K22.13	23	FAM86B1	6
67	ZDHHC11	468	RP11-673E1.4	23	HECTD4	6
68	ADARB2	468	SLC9B1P3	22	PCNT	6
69	DCC	467	RP11-460N11.2	22	GPR98	5
70	RP11-458D21.5	459	RP11-640M9.2	22	TRGC2	5
71	GALNTL6	459	FRG1	22	OR9G1	5
72	ANKRD36	458	RP11-403I13.4	22	DNHD1	5
73	CDH4	457	RP11-417J8.3	21	OR2T29	5
74	PRR4	457	RP13-329D4.3	21	CD177	5
75	LRRC4C	448	FRG1B	21	USH2A	5
76	MIR4435-1HG	445	RP11-417J8.6	21	NOTCH2	5
77	LINC00960	443	AQP7	21	NCOR1	5
78	SLC9B1P4	442	RP11-79C23.1	20	ZNF705G	5
79	PTPRT	434	AP001464.4	20	MAP2K3	5
80	SDK1	431	SYT15	19	RP11-22B23.1	5
81	PARD3B	430	SLC9B1P2	19	DNAH1	5
82	SLC9B1P1	425	RP11-834C11.5	18	TMEM132C	5
83	RP11-435B5.4	422	ABCD1P5	18	HPS3	5
84	TAS2R14	421	RP11-38L15.3	18	RFPL4AL1	5
85	RUNX1	420	RP11-834C11.3	18	AC187652.1	5
86	AUTS2	420	FAM182B	17	DNAH9	5
87	CSMD3	418	CFTRP1	17	CCDC144NL	5
88	NRXN1	418	ABC7-42389800N19.1	17	RBMX	5
89	LINC00955	418	IGHV1-69	16	IGLV5-48	5
90	ZNF385D	418	GYPB	16	PRSS1	5
91	PRKG1	417	RP11-368M16.7	15	HERC2	5
92	CAMTA1	416	RP11-415I12.3	14	PCDH15	5
93	SPAG16	414	PLD5	14	POTEF	5
94	TMEM132D	410	RP11-368M16.6	14	FRG1	5
95	ROBO1	409	RP11-368M16.8	14	NOD2	5
96	GPC6	408	SLC9B1P4	14	IGHV3OR16-13	5
97	NBPF1	407	RNVU1-18	14	OR2T7	5
98	LRRTM4	406	RP4-791M13.4	14	CROCC	5
99	NOTCH2NL	405	HNRNPA1P33	14	CTD-3088G3.8	5
100	NCOR1P2	402	SRGAP2	13	RP11-683L23.1	5
101	TTC34	400	MLLT10P2	13	KIR3DL1	5
102	NKAIN2	398	AC144838.2	13	DST	5
103	SMYD3	397	AC027612.6	13	PRAMEF22	5
104	RPTOR	395	AC018865.8	13	HSPG2	5
105	AC090044.1	394	RP11-483E23.4	12	USP6NL	4
106	OPCML	390	ANKRD20A5P	12	SNX25	4
107	SNX29	390	AC144838.3	12	ZDHHC11B	4
108	NRG1	388	LA16c-17H1.3	12	TNRC18	4
109	ERBB4	387	NCOR1	12	NRAP	4
110	ERC2	386	RP11-417J8.2	12	SDK2	4
111	NTM	385	AC136932.2	11	MUC20	4
112	SRGAP2B	383	RP11-395B7.2	11	LAMA1	4
113	SLC9B1P3	383	DUSP22	11	WFS1	4
114	CNTNAP3B	379	LINC00969	11	DNAH7	4
115	GRM7	379	RNA5SP284	11	FAM153B	4
116	CACNA2D3	379	CDC27P1	11	DZIP1	4
117	MIR663A	376	RP11-368M16.9	11	TRIOBP	4
118	SNTG1	376	RP11-764K9.1	11	MTHFD1L	4
119	SUMF1	374	RP11-260A9.1	11	CEP192	4
120	SORCS2	373	RP13-578N3.3	11	CROCCP2	4
121	DMD	373	TUBB7P	11	RFPL4A	4
122	HYDIN	372	NOTCH2	11	RGPD3	4
123	DGKB	372	CTD-2522B17.5	11	ABCA13	4
124	NRG3	371	ABCD1P4	11	MROH2A	4
125	FAM182B	369	RP11-626K17.5	11	PRDM9	4
126	TEKT4P2	368	RP11-154H17.1	11	FAM230A	4
127	DIP2C	367	RP11-38L15.2	11	PEAK1	4
128	AGBL1	366	LINC00537	11	PLEKHG3	4
129	CDH18	364	CTD-2522B17.4	11	SULT1A1	4
130	HERC2P3	364	CTD-2522B17.6	11	FRMPD2	4
131	FRG2C	363	LPHN2	11	NEB	4
132	TRPM3	359	ESPNP	11	ACE	4
133	TRAPPC9	358	RP11-458D21.5	10	ZDHHC11	4
134	RP11-353N4.5	357	NOTCH2NL	10	MUC19	4
135	ERICH1-AS1	357	RP11-495P10.2	10	DSC3	4
136	DLGAP1	355	RP4-791M13.5	10	PRR21	4
137	HDAC9	354	RP11-764K9.4	10	FAM65B	4
138	CTNND2	354	RPL23AP53	10	PKD1L1	4
139	C10orf11	351	CTC-512J12.6	10	EXD3	4
140	ASTN2	348	RNU1-1	10	FGD5	4
141	TENM2	346	RP11-362I1.1	10	TYW1B	4
142	RP11-479O9.2	345	CTD-2522B17.8	9	RP1L1	4
143	DSCAM	344	RP11-293B20.2	9	PCSK5	4
144	ANKS1B	344	RP4-704D21.2	9	FAM208A	4
145	2014-03-01	343	MUC12	9	WNK1	4
146	U1	343	CNTNAP3B	9	FRG2B	4
147	RPH3AL	342	POTEJ	9	CSPG4	4
148	CROCCP2	342	AC116050.1	9	RP11-492D6.3	4
149	SLC9B1P2	341	SEC22B	9	BSN	4
150	NCKAP5	341	RNU6-978P	9	TAS2R30	4
151	FRG1B	341	RP11-834C11.6	9	SENP7	4
152	CNTNAP5	340	CDK2AP2P3	9	PKHD1	4
153	RP11-774D14.1	337	IGHV2-70	9	NOMO1	4
154	RP11-444A22.1	336	AC098826.4	9	SORCS2	4
155	FRMD4A	336	RP11-754I20.1	9	MAGEC1	4
156	MGAT4C	336	AC087431.1	9	LINC00960	4
157	CTC-340A15.2	336	ANKRD20A9P	9	NAV2	4
158	RP11-6N13.1	335	CROCCP2	9	MSTO1	4
159	KIAA1217	335	AL355149.2	9	CCDC74A	4
160	CTD-3006G17.2	332	RP11-108M9.6	9	HERC1	4
161	EPHA6	331	NPY4R	9	GGT1	4
162	PCDH9	330	AC118282.4	8	TUBB8P7	4
163	AC097532.2	329	RP11-353N4.2	8	CYP4F2	4
164	ANKRD30BP2	328	RP11-318K12.3	8	GOLGA6L6	4
165	RP11-413E6.7	327	TAS2R46	8	NID2	4
166	AC096559.1	322	LL22NC03-80A10.6	8	CCDC180	4
167	SHANK2	322	PFN1P2	8	MKI67	4
168	RABGAP1L	322	TRBV5-7	8	LAMB2	4
169	RP11-597A11.1	321	AC138965.1	8	TUBB8	4
170	RP11-79E3.3	321	AC027612.3	8	ECT2L	4
171	PCDH11Y	321	RP11-1281K21.3	8	INADL	4
172	HPSE2	320	MYO5BP3	8	SRRM2	4
173	CDC42EP3	320	PCMTD1P2	8	EVPL	4
174	EXOC4	320	RP4-798A10.7	8	OTOG	4
175	FIP1L1	320	RP11-403I13.6	8	GREB1	4
176	DPYD	319	RP11-368M16.3	8	FAM208B	4
177	IQCJ-SCHIP1	318	RP11-715L17.1	8	OR2T27	4
178	LARGE	317	RNU6-614P	8	NBPF20	4
179	VPS13B	317	AC069213.1	8	TAS2R46	4
180	NOTCH2	316	RARRES2P2	8	SPEN	4
181	RP11-435B5.6	314	BMS1P20	8	SH3TC1	4
182	LINGO2	314	RP11-368M16.5	8	MST1L	4
183	ANKRD36BP2	312	PTGER4P3	8	ZFR2	4
184	RP11-260A9.6	312	OTOP1	8	ANKEF1	4
185	NEGR1	312	MIR663B	8	ARHGAP9	4
186	SNTG2	311	ARHGAP11A	7	RYR2	4
187	CALN1	311	BET1L	7	ANTXRL	4
188	FANK1	310	OR9G1	7	FRG1B	4
189	NPAS3	309	AC005301.8	7	NBPF9	4
190	MDGA2	307	WI2-1896O14.1	7	RP11-262H14.3	4
191	THSD7B	306	RP11-213G2.3	7	FARP1	3
192	RYR2	304	HNRNPCP5	7	ABCC6	3
193	AGAP1	303	RP11-673E1.1	7	ZNF799	3
194	INPP4B	303	TAS2R19	7	TMC4	3
195	U3	303	RP11-463J17.1	7	NUTM2B	3
196	CACNA1C	302	RNA5SP519	7	HERC2P2	3
197	NELL1	302	RP11-782C8.1	7	DNAH17	3
198	CNBD1	301	PRAMEF11	7	MFSD8	3
199	AC006369.3	301	FRG2C	7	AGAP7	3
200	AC011288.2	300	RP11-343N15.1	7	FNDC1	3
201	USH2A	299	RNA5-8SP5	7	ARL13B	3
202	PDE10A	298	RP11-56P9.5	7	THADA	3
203	CTD-2281E23.2	297	RP11-782C8.2	7	ELAC2	3
204	SDHAP2	297	LINC00273	7	UNC13B	3
205	LPHN3	297	RP11-415I12.2	7	HTR3A	3
206	RP11-262H14.3	296	RP11-149F8.5	7	PI4KAP1	3
207	KCNMA1	293	MIR4477B	7	ADRA1A	3
208	ATRNL1	293	FAM182A	7	SORBS2	3
209	SGCD	292	RP11-805F19.2	7	SKAP2	3
210	LPHN2	290	ACSM2B	7	ATP7B	3
211	ESPNP	289	PABPC1P6	6	ZAN	3
212	RP11-344E13.3	289	HERC2	6	KIF25	3
213	RP11-764K9.4	289	CDK11A	6	ITSN1	3
214	ULK4	288	UPK3B	6	EP400NL	3
215	MAD1L1	287	RNU6-55P	6	NECAB2	3
216	RBMS3	287	SRGAP2C	6	SNCAIP	3
217	PTPRM	287	RP11-143N13.2	6	OVCH2	3
218	GLIS3	287	TRBV6-9	6	FAM120A	3
219	MAGI1	286	AC096579.1	6	DGKQ	3
220	THOC3	285	RP6-42F4.1	6	MAP3K6	3
221	NLGN1	283	RP11-403I13.9	6	SETBP1	3
222	PTPRG	282	DPP6	6	AL133481.1	3
223	LMF1	281	AF146191.8	6	RPAP1	3
224	DDAH1	281	RP11-561O23.5	6	PKP2	3
225	WDPCP	279	AC136932.1	6	SLIT1	3
226	IMMP2L	279	RP11-304M2.3	6	OR2T5	3
227	GOLGA8A	279	TRBV5-4	6	CD109	3
228	LPP	278	RNU1-2	6	CCDC129	3
229	ALK	278	AL138796.1	6	URB2	3
230	SOX2-OT	277	RARRES2P1	6	HEATR5A	3
231	STPG2	277	RP13-401N8.1	6	KMT2D	3
232	NBEAP1	277	MTHFD1L	6	MBD3L3	3
233	CDK14	277	PDXDC1	6	LRP1	3
234	RP11-460N11.2	276	CYP4F27P	6	PDP2	3
235	PARD3	276	CDK11B	6	KRT16	3
236	RGS6	275	AC027612.4	6	UBE2O	3
237	AVL9	275	RP5-998N21.3	6	THBS1	3
238	RAD51B	275	RP1-283E3.8	6	PRX	3
239	PRDM16	275	AL358813.1	6	RGS22	3
240	RP11-179A16.1	273	AC006987.5	6	KIAA1731	3
241	TENM3	273	ZNF112	6	ADAR	3
242	BAI3	273	SLC9B1	6	ZNF720	3
243	DOCK3	272	RNU6-458P	6	CLUHP5	3
244	FAM155A	271	FANK1	6	POTEM	3
245	ZNF806	270	RP11-196G18.1	6	GOLGA6L1	3
246	RALYL	270	RP11-458D21.1	6	POTEI	3
247	CCDC144NL	270	FRG2B	6	PBXIP1	3
248	LINC00152	269	PRSS1	6	KRTAP4-7	3
249	HS6ST3	266	NBPF15	6	AKAP8	3
250	FRG1	266	RP11-462G22.2	5	PER1	3
251	RP11-525K10.3	265	NBPF12	5	ANKRD20A4	3
252	AGGF1P3	265	AP005530.2	5	POM121C	3
253	AFF3	265	C2orf27A	5	ZNF814	3
254	MYT1L	265	RNA5-8SP2	5	GOLGA8R	3
255	C7orf10	265	SDHAP2	5	ALMS1	3
256	CT60	264	TRBV5-6	5	BNC2	3
257	LMCD1-AS1	263	LINC00960	5	KMT2C	3
258	RP11-384F7.1	263	PCMTD1P1	5	SLC9B1P3	3
259	RP11-554D15.1	262	RP4-791M13.3	5	WNK2	3
260	UNC13C	262	HERC2P4	5	RP11-597A11.1	3
261	FAM19A5	261	AC006987.4	5	DSP	3
262	BCAS3	261	RP4-592A1.2	5	MMRN2	3
263	FSTL5	260	CTD-2089O24.1	5	PTK2B	3
264	RN7SL92P	260	RN7SL442P	5	L3MBTL2	3
265	PLCB1	260	AP005530.1	5	EXT2	3
266	GRID1	260	RP11-413E6.7	5	URB1	3
267	TENM4	258	TAS2R64P	5	AP001468.1	3
268	SLIT3	258	TIMM23	5	SPAG16	3
269	AC144838.3	258	UNC93A	5	ITGB4	3
270	RARRES2P1	258	AL031601.4	5	CTIF	3
271	OFCC1	257	AL133260.1	5	PI4KA	3
272	NBEA	257	AC127391.3	5	BCRP4	3
273	RORA	257	AC018696.7	5	ZNF574	3
274	CSMD2	256	ACTR3BP5	5	PRAMEF26	3
275	LINC00276	256	RNA5SP518	5	ESYT3	3
276	GRM8	256	STRN	5	FAM194B	3
277	PSD3	256	RP11-435B5.6	5	MYO10	3
278	NAV2	255	RP11-353N4.6	5	RP11-458D21.5	3
279	KHDRBS2	254	ANKRD36B	4	IGHV1OR21-1	3
280	SOX6	254	RNA5-8SP6	4	PCLO	3
281	RP11-1281K21.3	254	AP005901.1	4	ILK	3
282	TTC28	254	SCGB1C1	4	RIF1	3
283	MUC4	253	ABCD1P3	4	RP11-467N20.5	3
284	PLXNA4	253	RP11-69H14.6	4	BAGE2	3
285	RP11-423H2.1	252	TRBV6-6	4	ADAMTS14	3
286	THSD4	252	CTC-512J12.4	4	TPCN2	3
287	WBSCR17	251	MYO5B	4	ANKRD30BL	3
288	AC007092.1	251	RP11-683L23.1	4	ITPR1	3
289	DISC1FP1	251	TUBBP5	4	SLC45A2	3
290	RP11-782C8.4	250	AL358813.3	4	ABI3BP	3
291	OR4C4P	250	RP11-744H18.1	4	TBC1D26	3
292	RIMS2	250	CROCCP3	4	ANKRD36BP2	3
293	PLD5	249	AL583842.3	4	TNS1	3
294	CDKAL1	249	ABCC11	4	RP11-344E13.3	3
295	RP11-127H5.1	249	NBPF3	4	DYNC2H1	3
296	ZBTB20	249	CYP4F34P	4	ATG9B	3
297	GMDS	249	AGGF1P3	4	DNAH2	3
298	LINC00871	248	AC018696.3	4	GFM2	3
299	NKAIN3	248	RNU1-59P	4	WDR11	3
300	KIF26B	247	NBPF1	4	VWDE	3
301	AC009499.1	245	RP11-495K9.6	4	RP11-640M9.2	3
302	KIRREL3	245	NBPF23	4	AC018696.2	3
303	CCDC171	245	RP11-368M16.4	4	PCDH11Y	3
304	PCDH11X	245	SDHAP1	4	HTT	3
305	FOXP1	244	MST1P2	4	MYCBP2	3
306	RASGEF1B	243	AGGF1P2	4	ULBP2	3
307	RPS6KA2	243	RP11-1281K21.1	4	TRBV6-5	3
308	SDHAP1	241	ENPP7P8	4	ABCB4	3
309	SLC8A1	241	RNF115	4	DOCK5	3
310	CTD-2337A12.1	240	BMS1	4	ORM2	3
311	KIR3DL1	238	RN7SL662P	4	PLB1	3
312	STK32B	238	LIMS1	4	ARID4B	3
313	FAM19A1	238	ANKRD20A12P	4	CACNA2D4	3
314	MIR663B	237	LONP2	4	COL5A1	3
315	CPNE4	237	AL592284.1	4	DDX12P	3
316	ZNF804B	235	RP11-640M9.1	4	RELN	3
317	LHFPL3	234	RNVU1-6	4	POM121	3
318	ESRRG	234	RP11-353N4.3	4	PGD	3
319	TMEM132C	233	TPTE2P1	4	NOTCH1	3
320	SUPT3H	232	RNA5SP377	4	PPIAL4G	3
321	AC074391.1	232	AC018696.2	4	TCP10L2	3
322	SLC8A1-AS1	232	RP11-443N24.2	4	FAM21C	3
323	RP11-241F15.7	231	PFN1P12	4	PUM1	3
324	ARHGAP15	231	ANKRD20A14P	4	SPEF2	3
325	GRM5	231	RP11-206L10.9	4	PTPLA	3
326	UTRN	231	ZNF285	4	ZNF492	3
327	RBFOX3	230	CHEK2P5	4	TAS2R43	3
328	LINC00669	230	RP11-14N7.2	4	SIDT1	3
329	SORCS3	230	AC140481.3	4	LILRB2	3
330	GPR98	229	RNU2-38P	4	ZNF181	3
331	ANK3	229	RP11-165D20.1	4	GGT2	3
332	KDM4C	229	SNORA74	4	PAPSS2	3
333	RP11-624L4.1	228	RP11-318K12.1	4	TENM4	3
334	SORCS1	228	OR7E161P	4	IPO4	3
335	BANK1	228	RP11-311H10.4	4	SLCO2A1	3
336	GRIK2	228	RP11-886H22.1	4	KIR2DL4	3
337	KALRN	227	RP11-241F15.7	4	KDM5A	3
338	RP11-32K4.1	227	TMEM128	4	IGHV3-38	3
339	EIF2B5	227	PRAMEF4	4	RP11-293B20.2	3
340	PACRG	227	RP11-443N24.1	4	TIAM1	3
341	KB-1047C11.2	227	RP11-423H2.1	4	PPP1R12A	3
342	PLEKHB2	226	AL583842.1	4	CLTCL1	3
343	AC068490.2	226	RP11-403I13.8	4	LAMB3	3
344	DOCK1	225	NBPF9	4	ANKRD20A1	3
345	DLC1	225	IGHV3-71	4	PXN	3
346	AC144838.2	225	WWP2	4	FBN3	3
347	RIMBP2	224	PSPC1	4	SSC5D	3
348	RP11-417J8.2	224	TPTE2P6	4	ANKHD1-EIF4EBP3	3
349	RP11-624C23.1	223	RP11-578F21.12	4	NCKAP5L	3
350	EPHB1	222	SCARNA17	4	DMXL1	3
351	SBF2	222	GTF2IP2	4	HSD17B7	3
352	MSR1	222	RNU1-51P	4	HNRNPCL1	3
353	ATP8A2	220	RP11-508N22.9	3	MCTP2	3
354	CACNA1B	220	RP4-725K1.1	3	ZDBF2	3
355	AC067959.1	220	IGHVII-60-1	3	TNRC6B	3
356	TUSC3	220	AC098826.5	3	SLC38A6	3
357	RP11-23D24.2	220	RP11-313F23.4	3	CDC27	3
358	DNM3	220	ATP9B	3	SRCAP	3
359	RYR3	219	PRSS3P1	3	IGHV5-51	3
360	RP11-672F9.1	218	RP11-707M1.1	3	SYNE3	3
361	SEMA5A	218	PABPC1P7	3	PLCH1	3
362	RP11-462G22.1	218	FCGR2B	3	TYK2	3
363	RGS7	217	RP11-403I13.10	3	UNC5C	3
364	C10orf112	217	CTD-2194D22.1	3	FCHO1	3
365	STXBP5L	217	NKG2-E	3	TRIM66	3
366	AC092684.1	217	PABPC1P12	3	CBWD6	3
367	ELMO1	216	RP11-160N1.8	3	KRT6C	3
368	SEMA3A	216	CCDC57	3	CSMD2	3
369	RNA5-8SP5	216	RP11-782C8.5	3	STEAP1B	3
370	NCOR1P1	215	TBC1D5	3	ANKHD1	3
371	LAMA2	215	ALK	3	GCOM1	3
372	CTA-481E9.3	215	VN2R3P	3	WDR7	3
373	RP11-673E1.4	214	APOL4	3	SFI1	3
374	PCBP3	214	RP11-149F8.4	3	GOLGA2	3
375	RP11-764K9.1	214	AC010970.2	3	COL6A5	3
376	CASC15	213	RNU6-488P	3	CRIPAK	3
377	CLSTN2	213	KLRC2	3	KRTAP4-9	3
378	RNF219-AS1	213	RP11-56P9.10	3	SPTA1	3
379	NCAM2	213	RP11-136K7.2	3	GPR113	3
380	MYO16	212	RP11-72M10.2	3	IGHG1	3
381	DLGAP2	212	RP11-1376P16.2	3	TDRD6	3
382	SLC39A11	212	RP11-782C8.6	3	LOXL4	3
383	TBC1D22A	211	PDXDC2P	3	MED24	3
384	PRKCE	211	LINC00313	3	PTPRM	3
385	C4orf22	211	AL669831.1	3	MEI1	3
386	ENOX1	211	RP11-592B15.3	3	ANKRD30A	3
387	ARHGEF10	210	AL645608.2	3	RABGAP1L	3
388	LRRC7	210	RP11-64C12.4	3	PRAMEF10	3
389	RP1-71H19.2	210	PARP4	3	LPIN1	3
390	CDH23	210	CYP4F12	3	EPHB2	3
391	KAZN	210	TBC1D26	3	PPARGC1B	3
392	SLC9A9	210	CISD2	3	IGHV1-24	3
393	PLXDC2	210	DPY19L2	3	TEX15	3
394	MCC	209	RP11-529E10.7	3	CACNA1G	3
395	NCOR1P3	209	RP11-598D12.2	3	RRN3	3
396	RP11-33N16.3	209	RP11-96F8.1	3	COBLL1	3
397	DENND1A	209	SHC3	3	SYNE2	3
398	ALDH1A2	208	IGHV4-61	3	BAI3	3
399	DCDC1	208	ACSM5	3	KEL	3
400	FGF14	208	PRAMEF2	3	SLCO1B3	3
401	STK3	208	PABPC1P13	3	EXOC6B	3
402	LRBA	207	RP11-847H18.2	3	PLCB3	3
403	ZDHHC11B	207	ANKRD18B	3	IQUB	3
404	PRKD1	207	TUBB8P7	3	MYOF	3
405	SPOCK1	207	RP11-313J2.1	3	LYST	3
406	MSRA	207	AGAP8	3	SYT15	3
407	AKAP13	207	FCGR1C	3	CTC-360G5.1	3
408	RP4-760C5.5	206	ZNF717	3	VWF	3
409	ADAMTS17	206	RP11-486B10.4	3	SPTBN5	3
410	LUZP2	206	RP11-508N22.8	3	HPGD	3
411	AC091969.1	205	ANKRD30B	3	FAM86C1	3
412	LTBP1	205	ZNF286A	3	FBN1	3
413	GPHN	204	IGHV3-62	3	AC027612.3	3
414	HIVEP3	204	RP11-566K19.6	3	NOMO3	3
415	CTA-481E9.4	204	OR7E93P	3	SLC35G5	3
416	DNAH14	203	RP11-757O6.1	3	LAMC1	3
417	AC116050.1	203	PLEKHB2	3	GRAMD1A	3
418	ANKRD20A5P	201	CEP170P1	3	RP11-1407O15.2	3
419	BNC2	201	AC007276.5	3	EFCAB4B	3
420	AP001464.4	201	AP001048.4	3	RGPD4	3
421	FAM182A	201	WASH2P	3	SORBS1	3
422	MTUS2	201	TRBV6-8	3	NPC1L1	3
423	KSR2	201	RP11-834C11.4	3	NLRP2	3
424	CDC27P1	201	AC005324.6	3	PXDNL	3
425	RP11-509A17.3	201	RP11-143M1.3	3	LIMCH1	3
426	AC027612.3	201	RP11-561O23.7	3	TRPM1	3
427	AL353763.2	201	LINC00707	3	TTC34	3
428	RP11-146E13.4	200	RP3-328E19.4	3	KIAA1549	3
429	PIEZO2	200	AL359955.1	3	RP11-626K17.5	3
430	DGKI	200	ANKRD20A11P	3	FAT3	3
431	LINC00907	200	RP11-64C12.3	3	POLR3H	3
432	RP11-91H12.4	200	RNU1-92P	3	MPDZ	3
433	ALG1L2	200	TRIM48	3	CCDC88C	3
434	LDLRAD4	199	RP11-19N8.4	3	MYH8	3
435	MCTP1	199	TIMM23B	3	BMS1P8	3
436	CFHR2	199	ALG10	3	XIRP2	3
437	ATP9B	199	PRAMEF10	3	RETSAT	3
438	RP11-32B5.7	198	RPAP2	3	MZT2A	3
439	LINC01060	198	HIVEP3	3	IL2RB	3
440	RP11-640M9.2	198	EIF1AXP1	3	ZNF658	3
441	GALNT13	197	CDH12	3	PRMT7	3
442	CLDN11	197	RP11-67H24.2	3	DACT1	3
443	SYT1	197	ANKRD20A8P	3	C5orf42	2
444	EXOC6B	197	RP11-160N1.10	3	MMP2	2
445	CACNA1A	197	AC004980.7	3	FAM153A	2
446	RP11-834C11.3	197	NBPF14	3	CCDC116	2
447	MCF2L	197	RP11-430L16.1	3	C15orf27	2
448	ABR	196	ALG1L8P	3	VPS4A	2
449	KCNH7	196	AC068279.2	3	PFKP	2
450	DUSP22	196	RP11-423O2.5	3	AEN	2
451	TSNARE1	196	CEP112	3	TRBV6-7	2
452	AC007131.2	196	snoU13	3	ANGPTL5	2
453	CSGALNACT1	196	AL590452.1	3	C10orf115	2
454	MEF2C-AS1	196	AL021920.1	3	NOS2	2
455	ATXN1	195	PRAMEF1	3	ZEB1	2
456	TRHDE	195	PRDM7	3	CHD9	2
457	PRKCA	195	RP11-206L10.8	3	MET	2
458	ZNF536	195	WBSCR16	3	CCT8L2	2
459	CEP112	194	RP11-460N11.3	3	TNS3	2
460	KCNS3	194	AL732363.1	3	IGSF3	2
461	AC133680.1	194	MIR1972-1	3	LONP1	2
462	KCNQ1	194	ZNRF2P2	2	FFAR3	2
463	NCOR1	194	AL355149.1	2	KIAA1199	2
464	CAMK1D	194	CR786580.2	2	SORL1	2
465	SMOC2	194	RNVU1-14	2	CHD1	2
466	SPOCK3	194	RBFOX3	2	C9orf43	2
467	SLC4A10	193	RP11-492D6.3	2	CYP2F1	2
468	LINC00535	193	CT60	2	FAM129C	2
469	SNX29P2	193	WSCD1	2	CCDC66	2
470	hsa-mir-490	192	IGSF3	2	TRPM6	2
471	PTH2R	192	AC125634.1	2	NUTM2G	2
472	AC118282.4	192	RP11-454P7.1	2	FOXK2	2
473	TMEM117	192	KLHL2P1	2	RNF32	2
474	RP11-292B8.1	192	RP11-22B23.1	2	TRAF5	2
475	TSHZ2	192	RP11-313M3.1	2	OR8J3	2
476	NPSR1-AS1	191	AL353763.2	2	KIAA0020	2
477	PDLIM1P3	191	DIP2C	2	SIRT6	2
478	HDAC4	191	GRM8	2	CCNY	2
479	FAM189A1	191	SMYD3	2	NT5C1B-RDH14	2
480	FOXN3	191	TSSC1	2	EXOSC7	2
481	SLC24A3	191	AQP7P2	2	ROR2	2
482	VRK2	191	RTN4R	2	FOXM1	2
483	AC144521.1	191	RP11-353N4.8	2	C12orf40	2
484	GABRG3	191	HIST2H2BB	2	ALG2	2
485	TIAM2	190	CNTN4	2	ABCD1P3	2
486	RP11-260O18.1	190	PTK2	2	FAM19A4	2
487	RP11-536C10.20	190	IGHG2	2	RP11-69H14.6	2
488	PXDNL	190	NUTM2D	2	SYT12	2
489	COMMD10	190	RP11-479O9.2	2	SETDB1	2
490	DLEU1	190	FAM115D	2	TONSL	2
491	FGF12	190	RP11-580I1.1	2	SNX19	2
492	MAST4	190	CTBP1-AS2	2	MLF1	2
493	PLCL1	190	RP11-343N15.5	2	NME8	2
494	RP11-834C11.5	189	CCDC175	2	TBC1D17	2
495	RP11-1281K21.1	189	MBD5	2	STPG1	2
496	AL163953.3	189	AL441988.1	2	CDCA4	2
497	FAM19A2	189	RP11-782C8.7	2	SLC9A9	2
498	AC007319.1	189	RP11-108K3.1	2	USP42	2
499	ADAMTSL1	188	GYPE	2	IPP	2
500	ATP11A	188	CH17-132F21.1	2	SEC23IP	2
501	TRPC6	188	RP11-371F15.3	2	SLC13A4	2
502	PDLIM1P2	188	RP11-548K12.1	2	RCSD1	2
503	KCNMB2	188	SIMC1	2	ERVV-2	2
504	ST6GALNAC3	188	SORBS2	2	ATR	2
505	TIAM1	188	OR4C9P	2	SUZ12P	2
506	SNORD112	188	ACTR3BP6	2	TTLL4	2
507	AC012593.1	188	MIR1302-3	2	ZNF687	2
508	SYN3	187	AC090186.1	2	MYO5C	2
509	RP11-368M16.3	187	AC144521.1	2	LRRTM3	2
510	AC131097.3	187	MUC2	2	TMEM125	2
511	SEMA6D	187	VN2R5P	2	CHRNB2	2
512	BMS1P8	187	RP11-67H24.1	2	COL7A1	2
513	ERC1	187	RP11-119F19.2	2	HEPHL1	2
514	CHRM3	186	CR786580.1	2	XPC	2
515	FCGR2B	186	PRMT8	2	PRR5	2
516	L3MBTL4	186	PFN1P10	2	NADSYN1	2
517	FCGR3A	185	RP11-26F2.2	2	AHNAK	2
518	NFIA	185	RP11-417J8.1	2	TRMT6	2
519	ABC7-42389800N19.1	184	ARHGEF35	2	HK3	2
520	XKR4	184	FAM167A	2	C16orf62	2
521	TYW1B	184	EPRS	2	UPP2	2
522	FAM135B	184	LINC00863	2	TTC13	2
523	FBXL17	184	RP11-1157N2__B.2	2	KIAA0226L	2
524	LINC00478	183	FAM41C	2	PDGFRB	2
525	PHACTR1	183	FCGR3A	2	VRK2	2
526	COL23A1	183	RP11-61L23.2	2	CELSR3	2
527	HBG2	183	RP11-548K12.12	2	RP1-66C13.4	2
528	HS3ST4	183	RP5-998N21.4	2	TTC3	2
529	MBD5	182	CTD-2324F15.2	2	JPH2	2
530	RSRC1	182	OR6L1P	2	ANKRD26	2
531	RELN	182	GOLGA6L7P	2	AF146191.4	2
532	CACNA2D1	182	TRIM51DP	2	ARHGEF26	2
533	EHMT1	182	RP11-805F19.1	2	IGLJ3	2
534	SCFD2	182	RP11-170L3.5	2	ESPNL	2
535	HCN1	182	MUC20	2	SCRN1	2
536	RNU6-912P	182	CDK2AP2P1	2	FAM177A1	2
537	RP11-1407O15.2	181	OR4K4P	2	TAB2	2
538	DSCAML1	181	SLC25A15P4	2	DCT	2
539	KCNQ5	181	AP000344.4	2	PCDHGA10	2
540	RP11-689K5.3	181	HYDIN	2	POTEJ	2
541	RP11-434D9.1	180	RP11-426C22.5	2	PHC1P1	2
542	PDE4B	180	FBXO25	2	LRP1B	2
543	RP11-410D17.2	180	LSAMP	2	HBP1	2
544	BET1L	179	RP11-782C8.8	2	DOPEY2	2
545	MUC3A	179	XCL2	2	SDHD	2
546	RP11-85M11.2	179	RP11-618I10.3	2	RAB11FIP4	2
547	HERC2P4	179	PARP8	2	NF1	2
548	FAT3	179	RP11-1281K21.10	2	C6orf141	2
549	FMN1	179	EFCAB4B	2	TAOK2	2
550	TMEM132B	178	PABPC1P8	2	PPFIBP1	2
551	RP11-124B13.1	178	SLC9B1P1	2	PLRG1	2
552	RP11-613M10.9	177	ROCK1	2	AC008132.13	2
553	RP11-436D23.1	177	MTUS2	2	ZNF614	2
554	ZMAT4	177	RP11-740N7.4	2	C15orf38	2
555	PDXDC1	177	ZDHHC11	2	KDELR1	2
556	AGMO	177	DPF3	2	PARP4	2
557	ITPR2	177	TAS2R31	2	VPS16	2
558	MAPK10	177	DHX32	2	SIGLEC1	2
559	MECOM	177	CRYBB2P1	2	CEP164	2
560	UNC5D	177	RNU6-1021P	2	NUB1	2
561	RP11-665G4.1	177	PARGP1	2	SRGAP2C	2
562	SCAPER	176	TMEM255B	2	OR11H12	2
563	XYLT1	176	RMND5A	2	MEGF11	2
564	PDE1C	176	COMMD4	2	ZFHX2	2
565	DACH1	176	AQP7P1	2	RNF43	2
566	SLC27A6	176	ENPP7P5	2	ZNF536	2
567	CREB5	176	ACTR3B	2	SPATA32	2
568	AC068718.1	175	AP000487.5	2	CD72	2
569	SIPA1L1	175	AC006548.19	2	CSHL1	2
570	AQP4-AS1	175	RP11-25K21.6	2	AHCTF1	2
571	GABBR2	175	ENPP7P13	2	EEF2K	2
572	LA16c-444G7.1	175	RP11-1217F2.15	2	MAN2C1	2
573	TRDN	175	RP11-592B15.4	2	CEP72	2
574	TYW1	174	GOLGA6B	2	KCTD2	2
575	RP4-791M13.4	174	POTEC	2	MAPK8IP2	2
576	FARS2	174	NBPF10	2	LAMA3	2
577	CUX1	174	RP11-548K12.11	2	RP11-1118M6.1	2
578	GPR158	174	SLC20A1P3	2	KIF1B	2
579	OXR1	174	AL392086.1	2	CEP104	2
580	RP11-467H10.2	174	CCDC144CP	2	ZC3H14	2
581	LINC00504	174	RPS3AP35	2	MROH5	2
582	PDZD2	174	RP11-262H14.1	2	ADAMTS12	2
583	RP11-526A4.1	173	FAM138B	2	FER1L6	2
584	CA10	173	CCDC144B	2	ZFYVE9	2
585	SAMD12	173	FCGR2C	2	FBRS	2
586	OTUD7A	173	RNU6-156P	2	OR2T4	2
587	GRIK4	173	LINC00937	2	USP38	2
588	FRAS1	172	MYO5BP1	2	SPEG	2
589	NTRK3	172	CYP4Z2P	2	TRIM77	2
590	AQP7	172	GJB2	2	LMO7	2
591	CDH8	171	PHF2	2	PCDH12	2
592	EDIL3	171	RP11-241F15.6	2	C17orf74	2
593	AKAP6	171	RP11-666A1.4	2	RP11-509A17.3	2
594	SLC14A2	171	NSUN6	2	C12orf55	2
595	EGLN3	171	DRD5P2	2	RNF31	2
596	RP11-114G22.1	171	ZNF355P	2	FAM184B	2
597	MYO5B	171	CBWD3	2	NPIPB15	2
598	ADK	171	RP11-38J22.6	2	SH3TC2	2
599	CEP128	170	PCMTD1	2	GOLGB1	2
600	STEAP2-AS1	170	MIR3156-2	2	ATP13A2	2
601	SYNE1	170	RYR2	2	MMP14	2
602	MYO3B	170	ZNF729	2	ABCA6	2
603	CADPS	170	TBX20	2	POTEC	2
604	RP11-649A16.1	170	ENPP7P1	2	ZSCAN5B	2
605	RP11-403I13.4	170	RP11-136K7.3	2	OR5L2	2
606	RP11-460N20.5	170	CELF2	2	ANKRD30BP2	2
607	FBXL7	169	AC018630.1	2	ZNF285	2
608	AC107218.3	169	CLUHP5	2	AFAP1	2
609	TRIO	169	PLEKHA2	2	BCR	2
610	GYPB	169	AC024560.2	2	RNF146	2
611	PTPRK	169	RP11-356J5.12	2	ZNF763	2
612	RP11-25K21.6	169	RP4-738P11.3	2	TRAPPC11	2
613	SH3RF3	168	RP11-163O19.10	2	TRAK2	2
614	RERE	168	RNU6-465P	2	SMARCA4	2
615	AC026188.1	168	OR4K5	2	TPSB2	2
616	FAF1	168	DDX11-AS1	2	ENPP7	2
617	DNAH9	168	PPFIA1	2	SGTA	2
618	VPS53	168	CD8B	2	VIMP	2
619	ANKRD20A11P	168	RP11-114O18.1	2	AL358813.2	2
620	B3GNTL1	168	ALG1L5P	2	TIMM23	2
621	SLC25A21	168	TRAK1	2	ARHGEF4	2
622	KLHL1	168	AC128677.3	2	SP140	2
623	OSBPL10	168	RP11-262H14.7	2	APOLD1	2
624	RP11-145G20.1	168	RGPD8	2	GOLGA8K	2
625	IL1RAPL1	168	TMEM132B	2	ZNF433	2
626	ZFPM2	168	AC017101.10	2	PAAF1	2
627	RIMS1	168	ANO3	2	HERC2P9	2
628	POU6F2	167	ARHGAP24	2	RBM5	2
629	MYRIP	167	RNA5SP100	2	GAL3ST4	2
630	DOCK8	167	TPST1	2	CD247	2
631	ANO2	167	C1orf186	2	ATP2B4	2
632	GRIN2A	167	RP11-91H12.3	2	KIAA0895	2
633	SLC35F3	167	IGHV1OR15-9	2	IGHV4-59	2
634	DIAPH3	167	RP11-160N1.9	2	DNAH10	2
635	RP11-460N11.3	166	MYO5BP2	2	GPR56	2
636	FOXP2	166	RP11-420N3.2	2	TNIP1	2
637	NXN	166	AC112229.6	2	FSIP2	2
638	DOK6	166	PRR26	2	MT1HL1	2
639	ENPP7P1	166	RP4-798A10.4	2	CTD-2616J11.4	2
640	CCDC178	166	PSG11	2	FAM182A	2
641	TNR	166	IGHV1OR15-2	2	COL4A6	2
642	CHEK2P2	165	RP5-875O13.6	2	SCN7A	2
643	ANK2	165	AC003973.4	2	SLC7A7	2
644	DIRC3	165	RP4-610C12.4	2	VCAN	2
645	CLVS1	165	RNU6-1293P	2	DNAH8	2
646	RP11-763B22.9	165	RP11-104C4.4	2	IGLC2	2
647	RP11-138I17.1	164	RP11-157B13.9	2	ADAM8	2
648	COX10-AS1	164	ADARB2	2	SHPK	2
649	AC027612.6	164	MLLT10P1	2	LRRIQ1	2
650	RP11-8L2.1	164	RP11-1281K21.6	2	SHANK2	2
651	MICAL3	164	CCNYL2	2	DAK	2
652	RGPD2	164	RNVU1-20	2	PLA2G4D	2
653	ANO3	164	PPIAL4G	2	NBEAP1	2
654	TMEM232	164	LINC00854	2	TRAF3IP3	2
655	STX8	163	ALPK2	2	GSTZ1	2
656	GRIP1	163	RP11-626K17.3	2	TGM4	2
657	ENPP7P6	163	RP11-262H14.3	2	NPIPB6	2
658	THSD7A	163	OR1X5P	2	FAT1	2
659	EXD3	163	ANKRD20A7P	2	MBP	2
660	OR4C3	163	LA16c-60G3.5	1	TANGO6	2
661	TLN2	163	RP11-798K23.4	1	MBOAT4	2
662	RP11-754I20.1	163	HPSE2	1	DMD	2
663	SNHG14	162	MMP2	1	TMEM50A	2
664	RP11-445O3.2	162	SAMD4A	1	TCF20	2
665	DOCK2	162	CCDC25	1	CHURC1	2
666	TSSC1	162	TRBV7-4	1	KIR3DL3	2
667	PRKAG2	162	FAM153A	1	OR10G4	2
668	FOCAD	162	APBB2	1	NEURL1B	2
669	SEC22B	161	MTND1P17	1	DCHS1	2
670	ABCA13	161	RN7SL214P	1	C16orf3	2
671	LINC00937	161	IGLV3-21	1	ARHGEF25	2
672	TEX41	161	RP11-277L2.5	1	MARS2	2
673	CNTN6	161	KLHL2	1	GAK	2
674	DYM	161	RP11-77K12.7	1	IL9RP4	2
675	MSI2	161	IGHD2OR15-2A	1	DOPEY1	2
676	COL4A2	160	MACF1	1	HIST1H1D	2
677	NCOR2	160	ADAM12	1	EFCAB8	2
678	INADL	160	TRBV6-7	1	NBPF14	2
679	NELL2	160	RP11-576I22.2	1	SLC30A3	2
680	HMCN1	160	OR2T7	1	HMGXB3	2
681	RASA3	159	TAF5L	1	TBC1D3P2	2
682	PRAMEF4	159	RP11-578F21.3	1	DENND6B	2
683	INPP5A	159	IGHD1OR15-1A	1	GALNS	2
684	CADPS2	159	NUDT4P1	1	HIST1H1C	2
685	RP11-32B5.2	159	CTNND2	1	TPR	2
686	RP11-343N15.1	159	TMEM160	1	MAP1S	2
687	PGM5	159	PCMTD2	1	KCNJ16	2
688	RP11-304M2.3	159	AC119751.3	1	WFDC6	2
689	CNTLN	159	DCAF5	1	SYNM	2
690	RP11-67H24.2	159	COL22A1	1	HEXA	2
691	CMIP	159	LINC00864	1	DTNA	2
692	CTD-2130O13.1	158	RNU6-1320P	1	AANAT	2
693	PCLO	158	PRKCG	1	UBR4	2
694	CTC-535M15.2	158	LYG1	1	AMHR2	2
695	RP11-30J20.1	158	PROZ	1	DDX20	2
696	PPFIA2	158	DDX11	1	CGB1	2
697	BTBD9	158	GCOM2	1	ARFGAP1	2
698	TM4SF2	158	GPR107	1	SHMT2	2
699	CTD-2026G6.3	158	RP11-108K14.8	1	VWA3B	2
700	ARHGAP26	158	RP11-589F5.4	1	TMEM206	2
701	ADAMTS12	157	FAT4	1	GPR123	2
702	CACNB2	157	TCF25	1	VEGFB	2
703	PCDH7	157	ODF3	1	ALPK2	2
704	RARB	157	SLC37A3	1	NLRC3	2
705	RP11-114H23.1	157	RNU6-954P	1	PSPH	2
706	AC136932.2	157	RAD51B	1	MMS19	2
707	PID1	157	ITLN1	1	OR2T33	2
708	ARL15	157	RP11-133O22.6	1	ORC3	2
709	GGT3P	157	RP11-1000B6.3	1	HIVEP1	2
710	COG5	157	PTPRE	1	IL12RB1	2
711	AKAP2	157	AC019118.2	1	CCNA1	2
712	ARHGAP24	157	KNDC1	1	TRAF3IP2	2
713	PALM2-AKAP2	157	ALPK3	1	LAMA2	2
714	CAMKMT	157	RNA5SP160	1	NUFIP2	2
715	ZNF407	156	RRP7A	1	KIF7	2
716	RP11-608O21.1	156	TEAD1	1	NBEAL1	2
717	TPO	156	NLRP3	1	SLC15A5	2
718	THADA	156	RP11-504P24.8	1	FAM109A	2
719	DNAH11	156	TSC22D1	1	C14orf23	2
720	RP4-610C12.2	156	AC079776.7	1	OR10D3	2
721	ASAP1	156	RNA5SP359	1	UNC5B	2
722	PCSK5	155	CHSY1	1	AGAP5	2
723	CCDC91	155	RP11-74E22.4	1	FBXW8	2
724	RNF150	155	AGAP11	1	PKD1	2
725	PIK3C2G	155	PSG8	1	TRPM8	2
726	ANKRD20A8P	155	CYP2F1	1	MYOM1	2
727	RP11-462G22.2	155	DNAJC27-AS1	1	PSG8	2
728	DST	155	IL21-AS1	1	ZSCAN30	2
729	UBE2E2	155	AP000320.7	1	DIP2C	2
730	TCF12	155	RP11-303G3.6	1	DSCAML1	2
731	LINC00856	155	RP11-739G5.1	1	ARHGEF12	2
732	PRKAR1B	155	NOS1	1	IGHV3OR16-8	2
733	KCNH1	155	AC215219.1	1	RHD	2
734	OR4C5	155	MXRA8	1	TTLL13	2
735	SLIT2	154	RP4-545C24.1	1	AQP7P2	2
736	SNX18P24	154	NBPF22P	1	NEDD4	2
737	AL359955.1	154	CPNE5	1	CACNA1E	2
738	RP5-1043L13.1	153	SLC8A1	1	DOCK8	2
739	MEGF11	153	DUX4L18	1	ATP11A	2
740	COL24A1	153	RP11-863P13.2	1	MYO1C	2
741	ZRANB2-AS2	153	AC097374.2	1	ZC3H3	2
742	SNORA70	153	RP11-108M9.2	1	RASAL1	2
743	VWA8	153	MIR1228	1	RNF17	2
744	TMEM108	153	SLC2A13	1	PCDHGA7	2
745	IL1RAPL2	153	BCLAF1	1	SLC26A3	2
746	GPR75-ASB3	153	DYSF	1	CCSER1	2
747	EGFEM1P	153	WASIR2	1	NEFM	2
748	RP11-638L3.1	152	GUSBP3	1	IGHV4OR15-8	2
749	RP11-122C21.1	152	RP11-1026M7.2	1	PIGV	2
750	SYNPR	152	RP11-703I16.3	1	CHD6	2
751	ACYP2	152	NF1P2	1	ZFAND4	2
752	PKHD1	152	PGBD5	1	FGD4	2
753	AC018359.1	152	CTIF	1	ZMYND8	2
754	GABRB1	152	FOLH1	1	STRIP2	2
755	RP4-723E3.1	152	AL672183.2	1	EPHA5	2
756	RARRES2P2	152	RP11-368J21.3	1	C3orf20	2
757	FAM85B	152	GGT8P	1	LSG1	2
758	FER	152	AC018696.5	1	ALOX15	2
759	SIPA1L3	152	RP11-102C16.3	1	ITGA8	2
760	KCNAB1	151	NPAS1	1	FADS2	2
761	ZNF423	151	TUBB8P8	1	ZNF765	2
762	CTD-2314B22.3	151	DNAJC5	1	CYP4F31P	2
763	RP11-241F15.9	151	RP11-578F21.10	1	THSD1	2
764	GPRIN2	151	EXOC6B	1	ZNF540	2
765	NBPF10	151	RP4-610C12.3	1	USP54	2
766	ARHGAP11B	150	C12orf40	1	PCNX	2
767	SPIDR	150	AGAP7	1	PRH1	2
768	RP11-415I12.3	150	FAM27E3	1	CTAGE15	2
769	PDPR	150	GRB2	1	TM2D3	2
770	PPP2R2B	150	RP11-157L3.5	1	LYRM5	2
771	MAML3	150	ORM1	1	ASPH	2
772	TBCD	150	RP11-48D4.2	1	TM7SF2	2
773	FBN2	149	MGST3	1	ERN2	2
774	LINC00922	149	SPRN	1	PKD1L2	2
775	KANK1	149	PRDM16	1	NOTCH2NL	2
776	TPK1	149	FRMD5	1	PGLYRP2	2
777	KLF12	149	GNPDA1	1	TRPV2	2
778	RP11-119F19.2	149	IGHV3-33	1	AC104809.3	2
779	FGGY	149	PGA4	1	RNF216P1	2
780	C20orf26	149	AC007000.12	1	CHL1	2
781	LDB2	149	RP11-77P16.4	1	SPATA31E1	2
782	SLC35F4	149	RBFOX1	1	KRTAP9-6	2
783	ANKRD20A12P	148	ABC12-47043100G14.2	1	FA2H	2
784	SLC44A5	148	RP11-219A15.4	1	FRMD6	2
785	LINC00511	148	RP11-626K17.2	1	LGALS3BP	2
786	RP11-317N12.1	148	RP11-236F9.2	1	CARS2	2
787	TRPS1	148	CYP4F10P	1	OR2AK2	2
788	CELF2	148	PRAMEF26	1	OR9G4	2
789	PRKCB	148	RNU6-1085P	1	IGHV3-30	2
790	C22orf34	148	TRBV5-5	1	SLIT3	2
791	RASAL2	148	LRRC4C	1	SDHAP1	2
792	RP3-368B9.2	148	RP11-613D13.4	1	TSSK3	2
793	PDE11A	148	RP13-726E6.1	1	MPP2	2
794	NXPE1	148	CADM2	1	ANKRD11	2
795	FHOD3	148	TTLL1	1	2014-09-09	2
796	ZRANB3	148	XXbac-B444P24.10	1	BCAR1	2
797	TCF4	147	PIK3CB	1	RABGAP1	2
798	TASP1	147	BX255923.3	1	OR2T2	2
799	C12orf55	147	MRGPRX4	1	CLEC18B	2
800	CCDC148	147	RPL38P1	1	MYO18A	2
801	TPTE2P6	147	RP5-1048B16.1	1	ATM	2
802	FAM201B	147	SLC20A1P2	1	ODF2L	2
803	SLCO1B3	147	DHDDS	1	DAPK2	2
804	TRIM5	146	GUCY2C	1	AXDND1	2
805	GRM1	146	RP11-279E1.1	1	ADAMTS20	2
806	PLCH1	146	AC018804.3	1	WDR60	2
807	VAV2	146	FGF7P2	1	HHIPL2	2
808	RP11-586K2.1	146	RP11-577B7.1	1	MDM1	2
809	PWRN1	146	RP11-93K22.7	1	SSUH2	2
810	TTC6	146	GS1-388B5.2	1	LCA5	2
811	RP11-626K17.3	146	GSTM4	1	CENPC	2
812	ARID1B	146	WDR19	1	VCX	2
813	ANO4	146	RP5-1155K23.4	1	RRP1B	2
814	RAP1GAP2	146	RP11-356C4.5	1	PPP1R26	2
815	ESR1	146	NPIPB8	1	ASB16	2
816	RP11-1166P10.6	146	OR9G3P	1	HERC2P4	2
817	WSCD1	146	MPPED1	1	PSG1	2
818	CTD-2522B17.6	146	MTND1P26	1	GOLGA8S	2
819	NFIB	146	SYPL2	1	DHX34	2
820	FAM101A	145	AC108868.1	1	MST1	2
821	FRMD4B	145	RP11-561O23.8	1	NUP50	2
822	RP11-154H17.1	145	UFL1-AS1	1	C7	2
823	LST3	145	AC068587.2	1	MTUS1	2
824	LINC00299	145	IGKV1D-32	1	TRAPPC10	2
825	SLCO1B7	145	AC073869.8	1	PIEZO1	2
826	FCGBP	145	AC055876.1	1	PLAA	2
827	GRIK1	145	IGHD5OR15-5A	1	ADAM21	2
828	CTB-111H14.1	144	AC107079.1	1	CDC7	2
829	ANKRD11	144	TUBB8P11	1	WI2-3308P17.2	2
830	RNU1-51P	144	ANKRD18CP	1	MLK4	2
831	FMN2	144	MYO5C	1	ZNF831	2
832	AC004538.3	144	TMEM217	1	TPRX1	2
833	SOX5	144	RP11-599J14.2	1	KDM4E	2
834	RP11-307N16.6	144	POTEE	1	PKN2	2
835	PRICKLE2	144	RP11-307L3.2	1	TBC1D3F	2
836	DISC1	144	OTX2-AS1	1	PRDM11	2
837	PCCA	144	MIR3927	1	ARMC3	2
838	PTK2	144	CECR7	1	MOV10	2
839	KCNB2	144	RP11-566K19.5	1	KIF26A	2
840	AC079610.1	143	RP11-885N19.6	1	AQP7P1	2
841	SLC4A4	143	CTD-3092A11.2	1	GPR179	2
842	NUBPL	143	FAM27B	1	TPRG1	2
843	RP11-215N21.1	143	PACS2	1	PTPRN2	2
844	CTD-2522B17.5	143	ZNF285B	1	SERINC5	2
845	CTC-575N7.1	143	AL512625.1	1	IGSF10	2
846	MUC12	143	RNU6-316P	1	TMPRSS9	2
847	CPQ	143	CTC-338M12.4	1	HIVEP2	2
848	CTD-2522B17.4	143	IGHV3-38	1	RNFT1	2
849	RP3-399L15.3	143	RP11-467H10.2	1	GRIK1	2
850	AC007464.1	143	PRDM4	1	NOD1	2
851	RP11-541P9.3	143	RP11-14N9.2	1	ZNF354B	2
852	TMEM178B	143	GLG1	1	LPA	2
853	NUTM2A-AS1	142	RP11-445P17.3	1	COL4A4	2
854	AL353763.1	142	DHX40	1	NBPF4	2
855	F11-AS1	142	L2HGDH	1	GPR42	2
856	USP34	142	RP11-10O22.1	1	DNMBP	2
857	CNTNAP3	142	RP11-375H17.1	1	TOX4	2
858	CTIF	142	NEBL	1	MYO15A	2
859	ITGA9	142	FAM27A	1	KDM4C	2
860	KCND2	142	RP11-274B21.1	1	TRIM64B	2
861	COL22A1	142	AGAP1-IT1	1	SDK1	2
862	GALNT9	142	RP11-32B5.2	1	RPL3L	2
863	HECW1	142	MARK3	1	ZNF766	2
864	RP1-85D24.3	142	ZBTB20	1	PNPLA5	2
865	CACNA1E	141	AC069278.4	1	SLC6A19	2
866	NEBL	141	AC010095.6	1	OGFOD3	2
867	NBAS	141	RP11-1H8.4	1	KRTAP10-7	2
868	C3orf67	141	AKR1C2	1	ZNF841	2
869	MCPH1	141	ZNF407	1	IGKV3D-15	2
870	HHAT	141	AP000867.1	1	FAM109B	2
871	SPATA5	141	TRBV4-2	1	FCGR2C	2
872	RANBP17	141	RP11-763B22.9	1	CEP76	2
873	C10orf68	141	RP11-556N21.1	1	RP11-345M22.1	2
874	RP11-40F8.2	141	IGHD4OR15-4A	1	AKAP9	2
875	LIMCH1	141	GALNT18	1	ARAP2	2
876	KCNQ3	140	CTC-490G23.4	1	GYPB	2
877	EMCN	140	HBG2	1	SPTB	2
878	MYO1D	140	RP11-24B13.1	1	IPO7	2
879	SHISA9	140	RP11-56P9.8	1	SHROOM3	2
880	RXFP1	140	AL591479.1	1	CORIN	2
881	RP1-85D24.2	140	CTD-2081K17.2	1	PLEKHG6	2
882	STAG1	140	AKR7A3	1	PLEC	2
883	CFTRP1	140	LINC00328-2P	1	SMG5	2
884	CNTN1	140	IGHV1OR21-1	1	CCT6P1	2
885	RP11-707M1.1	140	RP1-137D17.1	1	SPATA20	2
886	FTO	140	TTTY14	1	RP11-1220K2.2	2
887	ADAMTSL3	140	RNU6-1104P	1	LDHC	2
888	MIR3687	140	RP11-63E5.6	1	CNTNAP2	2
889	WDR70	139	RP11-561C5.5	1	LGALS9C	2
890	BBS9	139	FAM171A1	1	AC136604.1	2
891	RP1-85D24.1	139	AL356261.1	1	AFMID	2
892	SND1	139	RP11-128P17.1	1	RRP12	2
893	MIR548U	139	CHST13	1	TMEM198	2
894	VAV3	139	RP11-476H24.1	1	KIAA1614	2
895	GABRB3	139	ZBTB43	1	ZNF587	2
896	SLC24A2	139	RNA5SP251	1	DENND1C	2
897	ADAMTS9-AS2	139	SH3PXD2A	1	WASH4P	2
898	MIR1324	139	AP000525.9	1	GPR137	2
899	CPNE8	139	NRF1	1	RP11-435B5.4	2
900	KCNH5	139	SULT1A2	1	RNF212	2
901	GAREM	139	NEK7	1	PGC	2
902	ADCY2	138	RP11-25K21.1	1	AMOTL1	2
903	PCMTD1P1	138	GPR133	1	OR2T3	2
904	ZNF658	138	RP11-24P4.1	1	MCM3AP	2
905	DTX2P1	138	AC008440.5	1	MYO1F	2
906	C8orf34	138	RP11-274E7.1	1	TTC6	2
907	PALLD	138	PARG	1	TBC1D25	2
908	RNA5SP284	138	AC007064.25	1	PARP3	2
909	ST8SIA1	138	SH3D19	1	VANGL1	2
910	RP11-94P11.4	138	IFI16	1	RADIL	2
911	SETBP1	138	UIMC1	1	PCDHA8	2
912	RP11-79E3.2	138	OR4H6P	1	CES5A	2
913	NR3C2	138	PTGES3L-AARSD1	1	DMRTB1	2
914	DCLK1	138	AC026202.3	1	GPRIN3	2
915	DHX32	137	CCDC109B	1	CRTAC1	2
916	GNG12-AS1	137	ASAP2	1	GRM4	2
917	GRIN2B	137	VN2R6P	1	RP11-652G5.1	2
918	U91319.1	137	GRIK1-AS1	1	KRTAP9-7	2
919	DIS3L2	137	ST7-AS1	1	ZNF28	2
920	ZBTB7C	137	RP3-449O17.1	1	ANK3	2
921	TMTC2	137	RP11-368N21.1	1	KIAA0430	2
922	BACH2	137	ACOT2	1	ZFP69	2
923	AL589743.1	137	NBPF2P	1	SAMD9	2
924	XKR6	137	AC004791.2	1	KRT6B	2
925	KIR2DL4	137	RP11-427M20.1	1	WDR52	2
926	RP11-454P21.1	136	OTOA	1	GTF3C1	2
927	RFX3	136	NBPF20	1	NXPE1	2
928	EHBP1	136	ZDHHC11B	1	LARS2	2
929	RP11-17E2.2	136	RP11-19N8.3	1	DCTN2	2
930	NREP	136	RP11-1023L17.1	1	TTLL8	2
931	KIAA0825	136	RP11-972L6.2	1	APLF	2
932	ZNF385B	136	KSR1	1	RFX7	2
933	AEBP2	136	PIEZO2	1	RECQL4	2
934	PRAMEF11	136	NPRL3	1	CSRNP2	2
935	RP11-17M15.2	136	RNA5SP358	1	NAGK	2
936	MIR1299	136	RP11-16P20.3	1	ATAD5	2
937	DOCK4	136	ZNF236	1	NOTCH3	2
938	GLG1	136	RP11-856M7.6	1	AC073343.1	2
939	FAM172A	136	RP11-545G3.1	1	SNHG14	2
940	BMPR1B	136	RP11-77K12.8	1	MTMR3	2
941	ZFHX3	135	AC112229.1	1	FGD6	2
942	DNER	135	TMEM132C	1	PYCRL	2
943	EBF1	135	BCRP2	1	IWS1	2
944	COL5A1	135	ANKS1B	1	CES1	2
945	ADAM12	135	C21orf49	1	ZNF420	2
946	MIR3648	135	TLL2	1	FBLN5	2
947	ROR2	134	AP002954.4	1	CCDC88A	2
948	RNVU1-18	134	RP11-1280N14.3	1	TP53TG5	2
949	FSTL4	134	RP11-726G23.11	1	CEP250	2
950	RPH3A	134	HSF2BP	1	DLG1	2
951	PRELID2	134	VTI1A	1	CNTNAP1	2
952	TPRG1	134	MIR1286	1	TACC2	2
953	NOL4	134	RP11-16C1.3	1	TECTA	2
954	FAM13A	134	NEDD4L	1	RP11-395B7.2	2
955	COL25A1	134	RP11-65D24.2	1	CACNA2D1	2
956	TBC1D3H	134	C3orf22	1	ZNF208	2
957	PARVB	134	ZNF962P	1	SUSD2	2
958	AC092594.1	134	AC006987.7	1	CSF3R	2
959	C16orf95	134	RP3-393E18.1	1	ARHGAP21	2
960	IGF1R	134	AC068491.2	1	AP006285.1	2
961	RP11-725P16.2	134	CTAGE9	1	USE1	2
962	SRGAP3	133	FOXD4L6	1	AGBL4	2
963	ARHGAP10	133	UPF3AP2	1	RHOC	2
964	TNIK	133	PMS2P4	1	DYSF	2
965	MAML2	133	RP11-141M1.3	1	DHRS7	2
966	SLCO3A1	133	ROCK1P1	1	KNTC1	2
967	RP13-726E6.2	133	NBPF13P	1	A2ML1	2
968	C12orf40	133	KRT77	1	CEP170	2
969	ADAMTS2	133	RASA4CP	1	GOLGA6L10	2
970	SLC35F1	133	ASTN2	1	C3	2
971	GTDC1	133	FAM99B	1	ZNF598	2
972	TNKS	133	LL22NC03-22A12.9	1	INSRR	2
973	TNNI3K	133	TNFAIP8L3	1	ALCAM	2
974	RPA3-AS1	133	GOLGA8A	1	RAB35	2
975	DTX2P1-UPK3BP1-PMS2P11	133	CTA-481E9.4	1	TBC1D3P5	2
976	FPGT-TNNI3K	133	FGFR2	1	C1orf168	2
977	GALNT18	133	AC022400.1	1	AVEN	2
978	ACOXL	133	RP11-326G21.1	1	SDHAP2	2
979	RNA5-8SP6	133	RP11-347C12.2	1	DNMT3B	2
980	CTC-525D6.1	133	AC092143.1	1	DNAH12	2
981	KCNIP1	132	PDPR	1	ADAMTS16	2
982	ZPLD1	132	ZRANB1	1	CCT8	2
983	RP3-323P13.2	132	OR9G4	1	POTEG	2
984	SASH1	132	RP11-454P7.3	1	ZZEF1	2
985	ANAPC1	132	RP11-141C7.3	1	PIK3AP1	2
986	SRGAP2	132	LINC00240	1	TRIP12	2
987	CTD-2251F13.1	132	FHIT	1	ATG10	2
988	CTD-2314B22.1	132	RP11-12A20.7	1	MBD5	2
989	UNC5C	132	MAN1C1	1	PPEF2	2
990	PDE3A	132	CD177	1	ATAD3B	2
991	BRE	131	RP11-726G23.2	1	RP11-426L16.10	2
992	BRINP3	131	ROPN1	1	PLD1	2
993	RP11-403B2.7	131	RP11-114H24.7	1	VASH1	2
994	HERC2	131	RP11-864J10.4	1	NBR1	2
995	CHN2	131	RP5-845O24.8	1	PLA2R1	2
996	SORD	131	CASP1	1	CEL	2
997	SNX18P23	130	MIR3687	1	ABCC11	2
998	MST1P2	130	ST3GAL6	1	RBM44	2
999	AC009784.3	130	ZBTB8OS	1	FRYL	2
1000	LINC00882	130	SMN2	1	ARHGEF38	2
1001	AP000235.2	130	RP11-114H24.2	1	SPG11	2
1002	DYNC2H1	130	MTND2P18	1	FOCAD	2
1003	RNU1-2	130	RGPD2	1	OR2T12	2
1004	TANC2	130	RP11-108M9.5	1	MTSS1L	2
1005	GPR133	130	ADAM9	1	RIMBP3	2
1006	ATP2B2	130	FAM131C	1	GAA	2
1007	KSR1P1	130	SNORA51	1	NIPAL4	2
1008	RP5-921G16.1	130	OTUD7A	1	SCN3A	2
1009	ATG7	130	RP11-19N8.2	1	TIAF1	2
1010	AC003051.1	129	TPTE2	1	PPL	2
1011	SIL1	129	RNU2-42P	1	MTHFD1	2
1012	SORBS2	129	DPYSL5	1	CTSB	2
1013	FAM66C	129	AC004899.3	1	CMYA5	2
1014	ROR1	129	RP11-6N17.10	1	SVEP1	2
1015	UBA6-AS1	129	PCYOX1	1	FANCA	2
1016	ZNF804A	129	CAP1	1	GRM6	2
1017	EPHA3	129	RP11-421E17.4	1	NSD1	2
1018	TCERG1L	129	AC067956.1	1	USP17L2	2
1019	ANKRD36B	129	PPFIBP1	1	GTF3C5	2
1020	IGSF21	129	RP11-353N4.4	1	PARK7	2
1021	OR2A1-AS1	129	GS1-388B5.1	1	KCNG4	2
1022	BACH1	129	RP11-96C23.5	1	AOC1	2
1023	MACF1	129	UBA6-AS1	1	RAD54B	2
1024	RP11-79C23.1	129	CTSLP1	1	ZNF442	2
1025	PPP1R12B	129	AC006372.4	1	GRIA1	2
1026	AC019118.2	128	AL845259.1	1	ASPSCR1	2
1027	PDE1A	128	RP11-128P17.3	1	RP11-1281K21.1	2
1028	KLHL29	128	GTF2H2B	1	ENTPD2	2
1029	NCALD	128	PSG5	1	ANKRD17	2
1030	RSU1	128	RNU6-1071P	1	VEZT	2
1031	CHODL	128	FAM157A	1	RUNX1T1	2
1032	GRIA1	128	RP11-153M7.3	1	EAF1	2
1033	RP11-81N13.1	128	SNORA75	1	PRKDC	2
1034	ARHGEF35	128	RP11-574K11.29	1	TRPM2	2
1035	OTX2-AS1	128	FPGT-TNNI3K	1	SLC17A4	2
1036	APBB2	127	KCNG2	1	LAMC3	2
1037	LINC00536	127	AC009518.4	1	TNFRSF19	2
1038	CTD-3179P9.1	127	RP11-7G23.8	1	ANAPC1	2
1039	RP11-348J24.2	127	RNU6-1049P	1	RP11-529E10.7	2
1040	RP11-444D3.1	127	MED15P7	1	CNTN5	2
1041	UNC79	127	FAM86HP	1	GRTP1	2
1042	VTI1A	127	PCID2	1	LRIG1	2
1043	HIATL2	127	ERCC8	1	ITGB8	2
1044	PLCG2	127	KSR1P1	1	PDE3A	2
1045	NTNG1	127	RP11-1281K21.7	1	TRANK1	2
1046	SPATA13	127	SGCZ	1	SPATC1	2
1047	PLCB4	127	ADAMTS20	1	LIMS1	2
1048	PPP2R2C	126	SYCE1	1	VPS53	2
1049	RP11-659O3.1	126	RP11-419C5.2	1	PIGK	2
1050	CCDC102B	126	AGTR1	1	PTPN9	2
1051	SRPK2	126	IGKV1OR10-1	1	SMG1	2
1052	NALCN-AS1	126	MC1R	1	LILRA5	2
1053	KIF6	125	AC026202.5	1	NEK10	2
1054	CTC-349C3.1	125	DPY19L1P1	1	KIAA0556	2
1055	CLASP1	125	CD8BP	1	SSBP2	2
1056	ANKRD30A	125	CTD-2335L22.6	1	FBXO30	2
1057	PRAMEF6	125	INMT-FAM188B	1	MEGF6	2
1058	GOLGA8B	125	RP11-136F16.1	1	LINC00478	2
1059	ACSS3	125	MIR3648	1	RPH3A	2
1060	SH3GL2	125	ANAPC1	1	CHMP4C	2
1061	AGGF1P2	125	PTPN14	1	KCNQ1	2
1062	PRKCZ	125	SDK2	1	PLXND1	2
1063	CERS6	125	ZNF681	1	ARHGEF5	2
1064	DOCK9	125	GPR1	1	SLC26A6	2
1065	RP11-168O22.1	125	RP13-735L24.1	1	ZNF862	2
1066	PALM2	125	PDE4D	1	FN3K	2
1067	RP11-13N12.1	125	RP11-453N3.1	1	TRIP11	2
1068	CEP72	125	FAM153C	1	DOCK6	2
1069	RP11-83M16.6	125	AC010967.2	1	CNTROB	2
1070	LINC01088	124	SNX18P25	1	COPB2	2
1071	CTD-2034I4.1	124	RHOT1P1	1	TTC40	2
1072	BICC1	124	RP11-161D15.3	1	ARHGAP32	2
1073	PVT1	124	PRSS3	1	DTX2	2
1074	TCP10	124	CSMD1	1	CGNL1	2
1075	NEDD4L	124	RNVU1-11	1	CCDC74B	2
1076	EXOC2	124	MIR4435-1HG	1	CDRT1	2
1077	APP	124	RP11-145G20.1	1	ZNF528	2
1078	TSNAX-DISC1	124	MORC1	1	ZNF44	2
1079	RP11-260A9.1	124	PARVB	1	PRKCZ	2
1080	KCTD16	124	CTD-2647E9.1	1	ASL	2
1081	ANKFN1	124	DOCK4	1	RALGAPB	2
1082	TTC40	124	GOLGA8S	1	PCDHGB7	2
1083	MTHFD1L	123	AC114765.1	1	ABCA10	2
1084	NXPH1	123	SLC5A3	1	ZNF493	2
1085	RP11-385D13.1	123	BRINP1	1	IGHV2-70	2
1086	MYO10	123	UBE2L3	1	PLCB4	2
1087	CDC42BPA	123	NRXN1	1	ISLR	2
1088	LY86-AS1	123	PPT1	1	PYGB	2
1089	FNDC3B	123	CTSLP6	1	ZNF430	2
1090	ELP4	123	RP11-54D18.2	1	FBXW10	2
1091	EPHA5	123	AC144450.1	1	RPGRIP1L	2
1092	XIRP2	123	SLC35F3	1	SEC24B	2
1093	GSG1L	122	MIR1299	1	MYLK	2
1094	RP11-384J4.2	122	RP11-747H12.5	1	KRTAP4-11	2
1095	PITPNC1	122	RP11-29G8.3	1	NUTM2A	2
1096	IQGAP2	122	FAM157C	1	RP11-727A23.10	2
1097	RP11-341G5.1	122	RP11-482M8.1	1	SIRPA	2
1098	NRCAM	122	SLC35E2B	1	LST3	2
1099	SLC9B1	122	MAGI1	1	VPS37A	2
1100	EML6	122	POLQ	1	GPRIN1	2
1101	SYNE2	122	RNVU1-9	1	SELPLG	2
1102	KIAA1328	122	RP11-1118M6.1	1	BAZ2B	2
1103	MIPOL1	122	RP5-1182A14.5	1	OPCML	2
1104	ARHGAP19-SLIT1	122	AC119751.4	1	TNKS1BP1	2
1105	C7orf50	122	CTNNA3	1	HELB	2
1106	GRIK3	122	AP3B2	1	PLEKHG4B	2
1107	CHL1	122	OR4A11P	1	PLCZ1	2
1108	RP13-578N3.3	122	ASAH2B	1	TMEM114	2
1109	RP11-325K19.1	122	RP11-564C4.4	1	LRP2	2
1110	RBPJ	122	ARHGEF34P	1	ZNF573	2
1111	ARHGAP42	122	RP11-243E13.1	1	AC008394.1	2
1112	RP11-125O18.1	122	EFCAB3	1	SNRK	2
1113	KCNJ6	122	AC022596.6	1	GLDC	2
1114	DPH6-AS1	122	RP11-321E2.2	1	PDE6B	2
1115	RP11-238K6.1	121	CLCNKB	1	OXCT2	2
1116	CPA6	121	SNX29	1	IL17RA	2
1117	FLG-AS1	121	CTC-542B22.1	1	MZF1	2
1118	AC010970.2	121	AP000539.2	1	ANKLE1	2
1119	ANKRD20A7P	121	RP11-411B10.6	1	TST	2
1120	CADM1	121	RP11-96C23.10	1	REG1A	2
1121	SHROOM3	121	PDE1A	1	SRC	2
1122	RP4-601K24.1	121	POLR2M	1	MICU2	2
1123	MMP26	121	FAM85B	1	TCTE1	2
1124	MST1L	121	LINC00662	1	CDK11B	2
1125	PDSS2	121	TRIM16	1	TMEM87A	2
1126	AKT3	121	CARD16	1	TMEM108	2
1127	KCNH8	121	SNX7	1	ESCO2	2
1128	CTB-57H20.1	120	MIR4672	1	PQLC1	2
1129	RP11-507B12.2	120	PMCHL2	1	NRIP2	2
1130	TSPAN9	120	PHKG1P4	1	C5orf60	2
1131	WASH2P	120	WI2-3308P17.2	1	KIAA1984	2
1132	SLC2A9	120	CR769776.3	1	SEZ6L	2
1133	RP11-302M6.4	120	ARHGEF5	1	MYZAP	2
1134	RP11-460B17.3	120	AC125232.1	1	GRM7	2
1135	ANKRD30B	120	LINC01088	1	IL4R	2
1136	HBE1	120	KLHDC1	1	PAXBP1	2
1137	RP11-108M9.6	120	AVL9	1	ZCCHC11	2
1138	AC005592.2	120	TNRC6B	1	ERVMER34-1	2
1139	RALGPS1	119	AC119751.5	1	FAM71F2	2
1140	CLYBL	119	AC004899.1	1	PNLIPRP3	2
1141	EIF4G3	119	RP11-659O3.1	1	SUCO	2
1142	LINC00273	119	PTGER4P2	1	ATP6V0A1	2
1143	ITPR1	119	DRD5P1	1	AKR1C1	2
1144	KIAA1671	119	RP11-293B20.3	1	CHURC1-FNTB	2
1145	AFAP1	119	ATP6V0A4	1	USP36	2
1146	NALCN	119	KRTAP5-11	1	CTNND1	2
1147	RP11-146N18.1	119	RNU6-527P	1	MADCAM1	2
1148	LRRC16A	119	PTPRC	1	NUDCD3	2
1149	MED13L	119	ANAPC1P1	1	ATP10D	2
1150	LINC00537	119	NCKAP1	1	IMPDH1	2
1151	IGHV3-29	119	WDR47	1	IGHV3-11	2
1152	ST18	119	CA5AP1	1	TRPV3	2
1153	CMSS1	119	AC010880.1	1	KCNH7	2
1154	AP003900.6	119	RP11-157L3.4	1	IFIH1	2
1155	FARP1	119	AK1	1	PLEKHG1	2
1156	WDR7	119	DTD1	1	INPP4A	2
1157	COL21A1	119	LINC00620	1	IGF2R	2
1158	CCNG2	119	RNU1-134P	1	SLCO5A1	2
1159	ISPD	119	PRSS3P2	1	ZNF418	2
1160	GUSBP2	119	RP11-255A11.21	1	SNRNP200	2
1161	MGMT	119	ZNF676	1	NPY4R	2
1162	AC004980.7	118	RP11-883G14.2	1	U1	2
1163	SPON1	118	AP000539.1	1	MPRIP	2
1164	MUC19	118	RP11-1085N6.5	1	FAM117B	2
1165	ZMIZ1	118	RP11-54D18.3	1	RNASE12	2
1166	RP11-368J21.3	118	RP11-65D24.1	1	HMCN2	2
1167	CTB-12O2.1	118	CDC27	1	ZNF91	2
1168	RP11-597A11.3	118	PSG9	1	RRP15	2
1169	KIF16B	118	LMO7	1	PSG11	2
1170	SKAP2	118	RGPD4	1	TRMT1L	2
1171	ARHGAP23P1	118	OR5M13P	1	MACROD2	2
1172	MYOM2	118	RNVU1-13	1	TTLL5	2
1173	TCP10L2	118	ABCG2	1	C8orf74	2
1174	SLC2A13	118	PACRG	1	AC018865.8	2
1175	AP000304.12	118	RP11-15E1.3	1	ARMCX4	2
1176	CCDC26	118	RP11-308B16.2	1	OR1S2	2
1177	TACC2	118	KB-1592A4.15	1	ESR2	2
1178	MLLT3	118	C7orf10	1	HNRNPA1L2	2
1179	DDX12P	117	SLC8A1-AS1	1	ERCC6L2	2
1180	GRTP1	117	SPAG17	1	INSIG1	2
1181	RNU1-1	117	RP11-676M6.1	1	ESPNP	2
1182	CD36	117	U8	1	IGKV1-16	2
1183	STXBP5-AS1	117	CD177P1	1	AGO3	2
1184	RP11-191L9.4	117	CR812485.1	1	FANCG	2
1185	RP11-161I6.2	117	RP11-360P21.2	1	BEAN1	2
1186	ITIH5	117	AC131180.1	1	C3orf14	2
1187	EFNA5	117	NPHP4	1	RYR3	2
1188	SPECC1	117	IGLV1-47	1	NBN	2
1189	ABCC4	117	DUX4L17	1	MYL4	2
1190	ACTR3B	117	IGHV3-32	1	ADAMTS18	2
1191	GPM6A	117	CTC-228N24.1	1	2014-09-14	2
1192	PCMTD1P2	117	DLG2	1	DCHS2	2
1193	PSG8	117	RP11-989E6.10	1	COL22A1	2
1194	PPM1L	117	RP11-846F4.9	1	AASDH	2
1195	AC114765.1	117	CTC-297N7.5	1	RDH13	2
1196	SRGAP2C	117	GMCL1P1	1	IFT46	2
1197	PEAK1	117	AFF2	1	SYNPO2	2
1198	AC069277.2	117	RP11-203J24.9	1	NUP210L	2
1199	CTD-3049M7.1	117	RP11-677O4.3	1	SOGA2	2
1200	RP11-384F7.2	117	FAM27E2	1	RC3H1	2
1201	RP11-115J23.1	117	SLC2A14	1	FASN	2
1202	RP1-167F1.2	117	CSNK1E	1	PHLPP2	2
1203	RP11-305B6.3	116	PTPRD	1	SMPD4	2
1204	CTD-2307P3.1	116	RORA	1	STAM	2
1205	UST	116	CYP4X1	1	GRM8	2
1206	STON1-GTF2A1L	116	STXBP5L	1	SLC44A2	2
1207	FAM20C	116	DEFB107A	1	KIAA1683	2
1208	CTD-2066L21.3	116	ANKMY1	1	TCHH	2
1209	DTX2	116	RTN4IP1	1	C16orf59	2
1210	RP11-362K2.2	116	RP11-56P9.4	1	C3orf30	2
1211	TMEM242	116	PTPRN2	1	TCP10	2
1212	RP11-385J1.2	116	FAM153B	1	ACAT1	2
1213	RP11-626K17.2	116	RP11-345P4.10	1	DDX47	2
1214	PRKCH	116	OR2A1-AS1	1	LCT	2
1215	RP11-32B5.1	116	TG	1	DICER1	2
1216	RP11-782C8.5	116	HDAC4	1	GGA3	2
1217	TG	116	CDC27P2	1	EVC2	2
1218	CTC-432M15.3	115	DGKG	1	WDR1	2
1219	CELF4	115	AC019330.2	1	MRPL24	2
1220	RP11-115J16.1	115	AC018696.1	1	PLA2G4E	2
1221	LINC00578	115	ZNRF2P1	1	COPG1	2
1222	THRB	115	AC119751.2	1	USP24	2
1223	MEI4	115	HMGN2	1	MUC7	2
1224	CCNY	115	AARSD1	1	CSDE1	2
1225	ARHGAP8	115	OCM2	1	TMEM161B	2
1226	PRR5-ARHGAP8	115	RP11-497H16.7	1	KIF16B	2
1227	SSBP2	115	CT49	1	APOB	2
1228	GNAQ	115	FAM171B	1	RAB11FIP2	2
1229	AC079807.4	115	RP13-996F3.3	1	PTPRB	2
1230	COL19A1	115	RP11-119D9.1	1	MROH7	2
1231	RERGL	115	LINC00885	1	ACPT	2
1232	2014-09-09	115	AGGF1P1	1	ARID5B	2
1233	PEBP4	115	NPEPPS	1	AIM1L	2
1234	PPP1R9A	115	GRIK1	1	LRRC69	2
1235	RP11-103J8.1	115	MEIG1	1	CDX2	2
1236	OR4N2	115	LRP1	1	TENM2	2
1237	OCA2	115	RP11-321E2.10	1	CAPN9	2
1238	ANKRD44	115	PRKG1	1	AKR1C2	2
1239	NAV3	115	PLXDC2	1	NUDT18	2
1240	EPB41L4A	114	SBF2	1	PARP14	2
1241	RP11-266O8.1	114	RP11-726G1.1	1	C12orf29	2
1242	CTD-2522B17.8	114	RP11-239L20.6	1	IGKV1D-17	2
1243	RP11-262H14.7	114	TACC3	1	KIAA1549L	2
1244	C12orf42	114	POTEF	1	RBBP8NL	2
1245	XXYLT1	114	IGLV2-18	1	GPR133	2
1246	RUNX2	114	RP11-100N3.2	1	KCNB2	2
1247	NOS1	114	FAM207BP	1	SLC19A3	2
1248	AC006987.7	114	NBEA	1	TENM1	2
1249	AC010127.3	114	RP11-7G23.4	1	KSR1	2
1250	DYNC1I1	114	TRBV7-1	1	CBLB	2
1251	VN2R3P	114	AC003973.5	1	SGSM1	2
1252	NDST4	114	PABPC1P5	1	KIAA1107	2
1253	AC144450.1	114	ANXA8L1	1	CADPS	2
1254	NFATC1	114	RP11-476F14.1	1	REV3L	2
1255	GRIA4	114	OR11J5P	1	SRGAP2	2
1256	RP11-383H13.1	114	MIR3675	1	DCST2	2
1257	RP11-603B24.6	114	PPAPDC1A	1	GPN3	2
1258	CTD-2544M6.1	114	CYP4Z1	1	TTC39C	2
1259	RP11-307P5.1	114	RP11-731F5.2	1	XRRA1	2
1260	RP11-536C10.21	114	PGA3	1	C14orf159	2
1261	JARID2	114	AP000539.3	1	USP25	2
1262	ZNF280D	113	RP11-536C10.13	1	PLEKHA7	2
1263	RP11-14N7.2	113	IL1R2	1	SIPA1L3	2
1264	ASCC3	113	CTD-2026G22.1	1	PSG5	2
1265	SH3PXD2A	113	LINC00959	1	PDS5B	2
1266	RP11-368M16.7	113	AKAP6	1	ZNF546	2
1267	CBWD1	113	SNX18P15	1	ACO1	2
1268	RP11-266K4.1	113	RP13-221M14.2	1	PAPPA2	2
1269	U8	113	CTC-548K16.2	1	WDR49	2
1270	LINC00534	113	LINC00544	1	ABCB5	2
1271	MYO5BP3	113	RP11-77I22.2	1	NT5C1B	2
1272	IGHVII-28-1	113	PLCL1	1	AC079354.1	2
1273	GULP1	113	PTPN20A	1	PRSS3	2
1274	CTB-61M7.1	113	RN7SL205P	1	RPSAP58	2
1275	STAG3L2	113	RP11-449H11.1	1	MANEAL	2
1276	C9orf3	113	RP11-395L14.3	1	ANKRD24	2
1277	RP11-116N8.1	113	ST7-OT4	1	VPS13A	2
1278	MED12L	113	AC138749.1	1	LRRC9	2
1279	ARHGEF3	113	AL583842.2	1	C1QTNF9	2
1280	SDK2	112	CTD-3092A11.1	1	NTRK3	2
1281	RP1-283E3.8	112	AC068279.3	1	SGCG	2
1282	RP11-715L17.1	112	BMPR1APS2	1	HYDIN	2
1283	PTPRR	112	RP11-157L3.2	1	MAP3K1	2
1284	MYO18B	112	MASP2	1	DIS3	2
1285	RP11-545G3.1	112	GCOM1	1	VPS13D	2
1286	RIT2	112	RP11-782C8.4	1	DIS3L2	2
1287	TNS3	112	GRM5	1	PRB3	2
1288	BTBD11	112	DUX4L19	1	DROSHA	2
1289	WDR27	112	AC010095.5	1	FADS6	2
1290	AL355149.2	112	MGAT4C	1	C16orf96	2
1291	AC104820.2	112	AL358813.2	1	SPATA7	2
1292	CHCHD6	112	RP11-108M9.1	1	DOT1L	2
1293	RP11-648K4.2	112	NTN1	1	TMEM194B	2
1294	RP4-798A10.7	112	TTC34	1	PSME4	2
1295	ATP8B4	112	RP11-526K21.2	1	MGARP	2
1296	TJP1	112	RNU6-848P	1	ANGPT1	2
1297	RP11-400N13.1	112	RP11-204M4.2	1	MED23	2
1298	ZDHHC14	112	PTH2R	1	CCDC114	2
1299	DACH2	112	GLIS3	1	ATF7IP	2
1300	ZFAND3	111	AP1B1	1	SEMA6A	2
1301	DKK2	111	OR2A42	1	MTPAP	2
1302	INTS4L1	111	AC007563.5	1	HHAT	2
1303	ABCD1P5	111	KRT16	1	IGLV5-45	2
1304	DPH6	111	PAOX	1	ACSM5	2
1305	MCTP2	111	VCX3A	1	SLC4A10	2
1306	TANC1	111	RNA5SP283	1	PARP1	2
1307	AHRR	111	AP006285.6	1	ACSS2	2
1308	RP11-1023L17.1	111	RP11-826N14.2	1	RP11-417J8.3	2
1309	TSPEAR	111	RP11-798K23.3	1	DDX55	2
1310	UVRAG	111	C21orf62	1	SSPO	2
1311	RP11-314P15.2	111	NLGN1	1	DEFA3	2
1312	C2orf88	111	FAM69A	1	PGM2	2
1313	FSHR	111	RP11-1415C14.4	1	ZNF329	2
1314	RP11-368L12.1	111	RP11-308N19.1	1	GAPVD1	2
1315	VIPR2	111	TNNI3K	1	DNAH10OS	2
1316	TTC7B	111	AC073135.4	1	BRD9	2
1317	HUS1	110	RP3-365I19.2	1	RP11-248J23.6	2
1318	RP11-93K22.13	110	SMG5	1	RNF207	2
1319	AC073218.1	110	RP11-166O4.4	1	KCNT2	2
1320	LINC00971	110	RANBP17	1	TNC	2
1321	SEMA3E	110	SHB	1	PLXNA2	2
1322	DIO2-AS1	110	RPS3AP40	1	SGK223	2
1323	RP11-611E13.2	110	RP11-430C1.1	1	NFASC	2
1324	GRK5	110	TRBV6-5	1	ZNF597	2
1325	JAZF1	110	RP5-952N6.1	1	ACADSB	2
1326	MTA3	110	RP11-504P24.5	1	MYO1A	2
1327	FCHSD2	110	RP11-13N12.1	1	SDPR	2
1328	DYSF	110	TRIM43CP	1	LAMB1	2
1329	RP11-598D12.2	110	SMOC1	1	EPN3	2
1330	PDE7B	110	TRPC6	1	HIST1H1T	2
1331	ABCC1	110	DEFB4B	1	BRIP1	2
1332	DIAPH2	110	IGHG1	1	SBF2	2
1333	SNAP25-AS1	110	RP11-720N19.2	1	T	2
1334	IQCJ	110	TRIM51CP	1	ZSWIM2	2
1335	ERG	110	ZNF705G	1	EIF4A1	2
1336	GAS7	110	PAPSS1	1	TTC28	2
1337	NF1	110	CICP5	1	RP11-754I20.1	2
1338	LINC01036	110	TMEM231	1	GALK2	2
1339	AC007879.5	109	TRIM71	1	RTTN	2
1340	LHFPL2	109	LINC00957	1	CYLC1	2
1341	PRUNE2	109	LL22NC03-N64E9.1	1	CDH1	2
1342	AC027612.4	109	IGKV1D-16	1	ZNF286A	2
1343	RP11-389E17.1	109	RP11-1325J9.1	1	FAIM2	2
1344	PAPPA2	109	AC083899.3	1	EDDM3A	2
1345	KCNT2	109	LHFP	1	ANKRD62	2
1346	DNAJC1	109	RP11-513O17.2	1	EPG5	2
1347	SHISA6	109	TRIM52-AS1	1	KLHL22	2
1348	LDLRAD3	109	CAMK4	1	ATP8A1	2
1349	AC007563.5	109	HNRNPA3P3	1	HECTD3	2
1350	FAM153B	109	RP11-219A15.3	1	GBP6	2
1351	DNAH8	109	PRAMEF6	1	USP34	2
1352	COBL	109	RNU6-721P	1	STK4	2
1353	AC097374.2	109	RP11-385D13.1	1	PLA2G4F	2
1354	RPS3AP34	109	RP11-424D14.1	1	TTC21A	2
1355	ADAMTS6	109	CFTR	1	CELSR1	2
1356	RNA5-8SP2	109	RP11-96C23.14	1	KIAA1456	2
1357	C10orf90	108	AC092364.4	1	NEXN	2
1358	AF254982.2	108	IGHV4-59	1	RP11-403I13.4	2
1359	NOS1AP	108	INMT	1	TMEM138	2
1360	AC009120.4	108	GRIK3	1	TMEM131	2
1361	AC005307.3	108	CACNB2	1	EIF3C	2
1362	MUC20	108	LINC01085	1	ZP4	2
1363	CCDC39	108	FAM86KP	1	RNASE11	2
1364	TMTC1	108	RP13-726E6.2	1	SERHL2	2
1365	EVI5	108	PFN1P3	1	SIGLEC10	2
1366	CHST11	108	RP11-406O16.1	1	TRIP4	2
1367	DNAH7	108	RP11-153M7.1	1	GOLGA8O	2
1368	EFCAB6	108	ERP44	1	LNX2	2
1369	RP11-252A24.2	108	AL137798.1	1	NCKIPSD	2
1370	MIR3118-2	108	PRAMEF25	1	WSCD2	2
1371	ZNF705G	108	DEFB108B	1	KIAA1468	2
1372	RP11-65J3.3	108	UBE3D	1	BUB1B	2
1373	SSH2	108	SNORA70	1	RUSC2	2
1374	ATG10	108	ZNF180	1	ZNF708	2
1375	AC007091.1	108	LA16c-444G7.2	1	APCDD1	2
1376	RAPGEF4	108	RP11-354I13.2	1	EYS	2
1377	STAU2	108	RP11-476M19.3	1	DEPTOR	2
1378	ENPP7P8	108	RP11-173B14.5	1	SERPINE1	2
1379	MGAT5	108	AC006548.26	1	ZNF470	2
1380	RP11-679C8.2	107	PTPRO	1	POU2F3	2
1381	TMC1	107	OTOGL	1	NVL	2
1382	DPY19L1P1	107	RP11-863P13.3	1	POTEH	2
1383	GLI2	107	RP11-38M15.11	1	OR52R1	2
1384	RNA5SP519	107	ZDHHC14	1	RSAD2	2
1385	CRMP1	107	RP11-113D6.6	1	CDH23	2
1386	GUCY1A2	107	RP11-574O16.1	1	KLC1	2
1387	STXBP6	107	RP11-12A20.6	1	SNAP47	2
1388	CUBN	107	RP11-42O15.2	1	SARDH	2
1389	BICD1	107	AC074391.1	1	GOLGA8I	2
1390	CPED1	107	RAB6C	1	DENND4C	2
1391	RNGTT	107	AC073869.7	1	JAK3	2
1392	ARHGAP32	107	RP11-12A20.4	1	FAM227A	2
1393	SYT15	107	CFHR2	1	FCER2	2
1394	RP11-666E17.1	106	GABRB3	1	CORO7	2
1395	EGFR	106	EYS	1	SCNN1A	2
1396	MICU1	106	CBWD2	1	RP11-343C2.11	2
1397	SVIL	106	TYR	1	UPP1	2
1398	AIG1	106	IYD	1	MYO1G	2
1399	CAMK4	106	MB21D2	1	TJP2	2
1400	RP11-155G15.2	106	KIF1A	1	PAPLN	2
1401	CDC27P2	106	RP11-89F3.2	1	YBX3	2
1402	FAM107B	106	SUFU	1	TTC17	2
1403	PRAMEF2	106	UBQLN1	1	MROH7-TTC4	2
1404	PTPRO	106	RP11-184J23.2	1	CGN	2
1405	PDZRN4	106	IGHV3-60	1	TCEA3	2
1406	CD96	106	AC099552.3	1	CEP152	2
1407	TTLL5	106	RP11-328J2.1	1	SIGLEC11	2
1408	RP4-545C24.1	106	WASH4P	1	CERCAM	2
1409	SUCLG2	106	SLC29A4P1	1	AGAP1	2
1410	AC092661.1	106	CASP1P2	1	C15orf38-AP3S2	2
1411	AC026167.1	106	RP11-23E10.3	1	DCC	2
1412	PKNOX2	106	CST13P	1	TRIT1	2
1413	SFMBT2	106	LINC00152	1	PARD3B	2
1414	AC108142.1	105	TMEM242	1	AC104820.2	2
1415	ASTN1	105	NAV3	1	LRCH3	2
1416	GPR123	105	RP11-863P13.1	1	RP6-206I17.1	2
1417	FRMD3	105	RP11-1080G15.1	1	CRYGA	2
1418	RP11-325B23.2	105	AC121336.1	1	TM6SF2	2
1419	RP11-215A19.2	105	CTBP2	1	TGFBI	2
1420	RP11-556I14.2	105	BMS1P8	1	SLC4A11	2
1421	RNF213	105	POTEI	1	OGDHL	2
1422	AC018865.8	105	ORAI2	1	CP	2
1423	RP11-368M16.9	105	MIR570	1	SCN5A	2
1424	RP11-308N19.1	105	RP11-196G18.21	1	RP11-53O19.1	2
1425	RP11-368M16.4	105	RP11-613M10.9	1	WDR66	2
1426	RP11-1252I4.2	105	HERC2P10	1	DNAJC13	2
1427	AC104389.28	105	RP11-435B5.4	1	EXOC6	2
1428	STK39	105	RP11-241F15.10	1	C9orf152	1
1429	STARD4-AS1	105	RPS27L	1	DDC8	1
1430	HECW2	105	RP11-680G24.5	1	DPM2	1
1431	EYA2	105	RNA5SP320	1	AACS	1
1432	ZFAT	105	AMOTL1	1	CREB3L1	1
1433	DGKG	105	AKR1C1	1	ELMO2	1
1434	ABCD1P3	104	NBEAP1	1	CD44	1
1435	NTRK2	104	C2orf15	1	FEZF1	1
1436	ERICH1	104	NCK1	1	PCDHB15	1
1437	RP11-435B5.7	104	DGKE	1	TMEM216	1
1438	CDYL2	104	EMR4P	1	PAX7	1
1439	PRR16	104	RNU1-135P	1	SMARCD3	1
1440	MLIP	104	ZNF98	1	YY1P1	1
1441	RP11-463J17.1	104	CLEC18A	1	A4GNT	1
1442	RALGAPA2	104	RP11-728K20.1	1	RALYL	1
1443	NOX4	104	RP11-399L7.3	1	ZHX3	1
1444	CTD-2336H13.2	104	RP11-894J14.5	1	ERCC5	1
1445	TTN	104	RP11-470E16.1	1	RP4-798P15.3	1
1446	POLR2J4	104	RP11-677O4.4	1	GCSH	1
1447	PHACTR3	104	PDLIM1P4	1	XDH	1
1448	AVEN	104	TYW1B	1	KRTAP10-8	1
1449	CDRT1	104	ITGA9	1	GLT1D1	1
1450	RP11-368M16.8	104	CYP4A22-AS1	1	C9orf91	1
1451	RP11-15B24.5	104	IGLV3-17	1	PBX4	1
1452	MKLN1	104	IGKV1OR22-5	1	LRRC41	1
1453	ENTPD1-AS1	104	CHST5	1	SALL1	1
1454	GALNT14	104	GTF2H2C	1	PTPRR	1
1455	DPF3	104	AC131180.4	1	NCF4	1
1456	CHFR	104	GABRA5	1	NAGPA	1
1457	COL18A1	104	RP11-476M19.1	1	SLC25A3	1
1458	BIRC6	104	ARHGAP23P1	1	OTOP2	1
1459	RP11-580I1.2	104	FAM217B	1	ZNF646	1
1460	BAZ2B	104	RP11-582E3.2	1	ESYT1	1
1461	AC012078.2	104	LONRF2P1	1	IFT122	1
1462	MIR4500HG	104	PTPRJ	1	GP1BA	1
1463	ADAMTS3	104	RP11-483E23.5	1	HOMEZ	1
1464	LHPP	104	SNX18P23	1	UQCR11	1
1465	ARHGEF28	104	RP11-846F4.6	1	STYK1	1
1466	IGHV1OR21-1	103	NUTM2A-AS1	1	SCAF8	1
1467	GTF2IP2	103	LINC00437	1	AL049840.1	1
1468	AP001347.6	103	TUBB8P4	1	CNGB1	1
1469	NCOA1	103	FOXP1	1	MYO9B	1
1470	RP11-551L14.1	103	RP11-293F5.1	1	TOP1MT	1
1471	RP11-267A15.1	103	FCGR1A	1	HIC2	1
1472	FMNL2	103	RP11-774D14.1	1	UTY	1
1473	DPYD-AS1	103	FAM178B	1	MON1B	1
1474	RP11-458D21.1	103	CRYL1	1	TRIM74	1
1475	MTUS1	103	HIST2H2BA	1	KBTBD8	1
1476	UPP2	103	STAC	1	ZG16	1
1477	CLEC16A	103	MRPS6	1	ERG	1
1478	NSMCE2	103	ANKRD33B	1	TMEM42	1
1479	PBX1	103	FZD3	1	SOD2	1
1480	DNAH5	103	IFNWP9	1	CT60	1
1481	RP11-122F24.1	103	GUSBP2	1	PNPT1	1
1482	PGM5P2	103	PGM5	1	CCDC97	1
1483	RP11-144F15.1	103	RP11-307I2.1	1	CCDC28B	1
1484	COMMD1	102	KSR2	1	EPN2	1
1485	NCAM1	102	RP11-148K14.1	1	CABS1	1
1486	CCBE1	102	RP11-182L21.6	1	GDA	1
1487	ACACA	102	RP11-278H7.1	1	MMS22L	1
1488	GABRB2	102	USO1	1	PDLIM2	1
1489	RP11-152P17.2	102	NOVA1-AS1	1	LYAR	1
1490	DTNA	102	AL592494.5	1	NINL	1
1491	ZNF365	102	MIR1324	1	MAP3K3	1
1492	SEZ6L	102	CTC-297N7.9	1	OR2V2	1
1493	RP11-22B23.1	102	IGKV1OR2-118	1	WSCD1	1
1494	RP11-170M17.1	102	AP003900.6	1	RP11-362K2.2	1
1495	RP11-388G22.1	102	KRTAP5-14P	1	GRM2	1
1496	C14orf37	102	RP11-629P16.1	1	OSBPL8	1
1497	ADAM22	102	TUBB8	1	SLC12A8	1
1498	LRFN5	102	ZBTB44	1	SERPINA12	1
1499	SNX18P15	102	IGHD3OR15-3A	1	FER1L5	1
1500	RP11-16D22.2	101	BCL6B	1	KNDC1	1
1501	RP11-61L23.2	101	RP11-260M19.2	1	PRSS51	1
1502	ATXN7L1	101	CR848007.2	1	TMEM132E	1
1503	RP11-145E5.5	101	RGPD3	1	PTCD3	1
1504	RP11-141M1.3	101	CALD1	1	NAT10	1
1505	NEK10	101	Z69666.2	1	RP11-395L14.4	1
1506	AC067956.1	101	OR8B5P	1	UBA1	1
1507	CNTNAP4	101	HIST2H2BF	1	SERPINF1	1
1508	RP11-768F21.1	101	ENPP7P10	1	OR7A17	1
1509	RP5-1165K10.2	101	TFCP2	1	POTED	1
1510	HNRNPCP5	101	C11orf96	1	LHB	1
1511	RPS9	101	CD24P4	1	BRCA1	1
1512	RP11-19N8.4	101	CEACAMP10	1	CDC25B	1
1513	SLC22A10	101	KRT6B	1	SLC26A10	1
1514	CHD9	101	RP11-12A20.2	1	CYP2D6	1
1515	RP11-318K12.1	101	TLK2	1	GADL1	1
1516	AQP7P1	101	RP11-398J5.1	1	WDR89	1
1517	MAP2	101	AC012487.2	1	AC005197.2	1
1518	RP11-536C10.15	101	SFMBT1	1	SIGLEC8	1
1519	LIMS1	101	GMDS	1	CNBD2	1
1520	FUT8	101	TPTE2P3	1	A2M	1
1521	ZNF286A	101	RP11-216M21.6	1	PHLDB3	1
1522	CCDC88C	101	HIBADH	1	NOL8	1
1523	RP11-184D12.1	101	RGPD1	1	TRIQK	1
1524	OR2T7	101	AL353763.1	1	TGM7	1
1525	RP11-775H9.2	101	TRMT112P1	1	ABCD4	1
1526	RP11-368M16.5	101	AGAP1	1	PPP1R15B	1
1527	IGHV3-32	101	TNRC18P2	1	COL1A1	1
1528	RP11-666I19.2	101	GRIA4	1	ATL2	1
1529	XPR1	101	RP11-212I21.2	1	DGUOK	1
1530	IFNG-AS1	101	RP11-488I20.8	1	FGGY	1
1531	WDFY3	100	DOCK3	1	CORO7-PAM16	1
1532	AL590708.2	100	IL21	1	TMEM52	1
1533	ITFG1	100	CES4A	1	PRAMEF13	1
1534	AC005062.2	100	THSD4	1	OR4A15	1
1535	CACNA1D	100	RP11-439A17.10	1	AC097374.2	1
1536	KCTD7	100	OR7E110P	1	RFPL2	1
1537	CNIH3	100	ACTN1	1	SPAG11B	1
1538	BBX	100	MIR4671	1	RP11-690G19.4	1
1539	METTL15	100	SLC13A3	1	GDPD5	1
1540	AC119751.5	100	PITPNC1	1	CEP350	1
1541	MYLK	100	HSPD1P3	1	KRTAP10-4	1
1542	PPM1H	100	RP11-495K9.7	1	LTBP4	1
1543	TBXAS1	100	RP11-399F4.2	1	KCNC1	1
1544	GNGT1	100	GPC6	1	RP11-245J9.4	1
1545	ABCD1P4	100	GOLGA8G	1	CCL19	1
1546	SLC25A26	100	GPA33	1	SLFN12	1
1547	TSPAN8	100	DDX12P	1	VWA5A	1
1548	PCSK6	99	RN7SL853P	1	AP003062.1	1
1549	RP11-38L15.3	99	L1TD1	1	CNPY4	1
1550	ADGB	99	WNK1	1	CNGA3	1
1551	AC004158.2	99	GUCY2GP	1	PGBD5	1
1552	CCDC146	99	RP11-379J5.5	1	PKDREJ	1
1553	CRB1	99	HAUS6P1	1	AC004057.1	1
1554	RCN1	99	RP11-96C23.11	1	GPR78	1
1555	BCAR3	99	RP11-566K11.7	1	TRAV8-2	1
1556	FAM227B	99	RP11-846F4.11	1	MAOA	1
1557	TPD52	99	AC097721.2	1	ETNK2	1
1558	COL14A1	99	RP11-506M13.3	1	RP11-446H18.5	1
1559	AMPH	99	MACROD2	1	BPIFB2	1
1560	RNF111	99	MEX3C	1	GS1-251I9.2	1
1561	MBP	99	ST7	1	RP11-731N10.1	1
1562	UBR3	99	RP6-206I17.1	1	PLEKHG4	1
1563	RP11-368M16.6	99	ANKRD55	1	PPP1R3D	1
1564	MAST2	99	RP11-498P14.5	1	EPB42	1
1565	DNAH17	99	NAA11	1	ORM1	1
1566	GRM3	99	RP11-289I10.3	1	DUS3L	1
1567	ARHGEF4	99	STAG3L4	1	CHST15	1
1568	CLUHP5	99	RP11-544L8__B.4	1	POLR2B	1
1569	MYO9A	99	RN7SL9P	1	RASA4B	1
1570	MRPS22	99	PABPC1P9	1	RPS28	1
1571	PTPRQ	98	C9orf3	1	PRR19	1
1572	RP11-514P8.6	98	EVA1C	1	GDF10	1
1573	CENPP	98	ROR1	1	PRSS45	1
1574	CTNNA1	98	RP11-574K11.28	1	SLC6A7	1
1575	ABLIM2	98	RP11-108M9.4	1	P2RX3	1
1576	TPTE2P2	98	RN7SL829P	1	LYZL4	1
1577	NEK11	98	FAM25C	1	CDIPT	1
1578	CTD-3088G3.8	98	COL27A1	1	WBP4	1
1579	COX19	98	AP000568.2	1	KIAA0100	1
1580	RP11-236F9.2	98	AL121756.1	1	PMF1	1
1581	AL645608.2	98	RP11-136K7.1	1	HS2ST1	1
1582	TP63	98	OGDHL	1	RP11-318K12.2	1
1583	TEAD1	98	IGLV3-22	1	COPS4	1
1584	VAT1L	98	LACTB	1	SPINK14	1
1585	GRM7-AS3	98	ZNF675	1	MYH6	1
1586	CNTN3	98	MIR550A2	1	KLHL30	1
1587	GNA14	98	RP11-582E3.4	1	LCMT1	1
1588	RP4-678D15.1	97	DEFB108P2	1	VAX2	1
1589	STOX2	97	MTATP6P3	1	INTS1	1
1590	ARHGAP39	97	AL163953.3	1	MYO15B	1
1591	MPP7	97	Z84812.4	1	ORC1	1
1592	CTD-2341M24.1	97	ENPP7P6	1	ZNF239	1
1593	OSBP2	97	LRPAP1	1	AC092964.1	1
1594	EXT1	97	AC079395.1	1	SPZ1	1
1595	DNAH6	97	CELF4	1	LINC01047	1
1596	RP4-791M13.3	97	IGHV1-17	1	SEC14L1	1
1597	ZSWIM5	97	BPIFB3	1	CHFR	1
1598	RP11-3B12.1	97	ULK4P2	1	EMILIN1	1
1599	ENPP7P10	97	DNAH5	1	ID1	1
1600	GHR	97	GULP1	1	GKN1	1
1601	MAGI3	97	CYP3A4	1	COL18A1	1
1602	LA16c-60G3.6	97	AC096649.3	1	CTD-2116N17.1	1
1603	CDK19	97	ENPP3	1	RP11-347P5.1	1
1604	CCDC144A	97	ARHGAP42P2	1	PDZD3	1
1605	RP11-286B14.1	97	KLRD1	1	PRAMEF7	1
1606	KIAA1598	97	MIR202	1	ZNF35	1
1607	PREX2	97	RP11-320M16.2	1	XRN2	1
1608	CTD-2374C24.1	97	RP11-365D23.4	1	TF	1
1609	RP11-644C3.1	97	RP11-23E10.4	1	RSRC1	1
1610	NYAP2	97	ARL8B	1	COG1	1
1611	LEPR	97	CDK2AP2P2	1	CRHBP	1
1612	KLHL2	97	AC073416.1	1	AC078852.1	1
1613	HS2ST1	96	RPS3AP53	1	FBXO24	1
1614	RP11-72M17.1	96	AC013463.2	1	C11orf72	1
1615	TMEM135	96	APP	1	MYBPC1	1
1616	LHFP	96	RP11-20O24.1	1	CELA1	1
1617	RBFOX2	96	CTA-481E9.3	1	MTMR14	1
1618	VPS13C	96	RP11-125O18.1	1	DNAH11	1
1619	ITGBL1	96	AC138649.1	1	ZSCAN5C	1
1620	RERG	96	TRBV6-1	1	ANHX	1
1621	ZNF609	96	SNX19P1	1	GSTM4	1
1622	RP1-15D23.2	96	RP11-305B6.3	1	RGS4	1
1623	NSG2	96	OR2A4	1	CNOT1	1
1624	IL12A-AS1	96	RP11-464F9.1	1	UQCRC1	1
1625	RNLS	96	RP11-499O7.7	1	ZBTB11	1
1626	AP3B1	96	CHRNA7	1	NCDN	1
1627	SNORA75	96	RP11-292B8.1	1	SPTBN1	1
1628	SPRN	96	RP11-812E19.14	1	EXOC2	1
1629	NBPF15	96	FANCD2	1	SRP72	1
1630	CTD-2143L24.1	96	MYADM	1	POMT1	1
1631	PDXDC2P	96	RP11-344A16.2	1	UPK3BL	1
1632	RP11-1084I9.1	96	PDE3B	1	PTPN5	1
1633	RP11-219A15.1	96	ZNF519	1	C19orf55	1
1634	TNS1	96	GOLGA8B	1	NUCB1	1
1635	ACSM2B	96	OSBPL5	1	ZSCAN32	1
1636	RP11-203I2.1	96	AC019330.1	1	DDX49	1
1637	MEF2A	96	NPIPB1P	1	PAQR8	1
1638	KDM4B	96	DEFB130	1	CAPN1	1
1639	CT64	96	IQGAP2	1	DDHD2	1
1640	WDFY4	96	NF1P6	1	AKR1B15	1
1641	MLLT10P2	96			RP11-624L4.1	1
1642	CHMP3	96			GBGT1	1
1643	SLC10A7	95			IGSF11	1
1644	RP13-726E6.1	95			RHBDF1	1
1645	AC136932.1	95			PCDH18	1
1646	RP11-35J10.5	95			PPBP	1
1647	TBC1D1	95			DOHH	1
1648	RP11-353N4.6	95			ANKRD49	1
1649	RNF103-CHMP3	95			METTL21A	1
1650	MAP4K3	95			ZNF552	1
1651	RP11-76I14.1	95			SETMAR	1
1652	MLLT10	95			NUDT12	1
1653	ARMC4	95			NCAM1	1
1654	ATP10B	95			MAN2B1	1
1655	RP11-767I20.1	95			ACADL	1
1656	AC005152.2	95			AGT	1
1657	MGST1	94			GLIS2	1
1658	BANP	94			ABCF2	1
1659	TMEM163	94			RP11-148L24.1	1
1660	SSBP3	94			TKTL1	1
1661	RP11-570L15.2	94			UFL1	1
1662	TNRC6B	94			UBN2	1
1663	IGHVII-31-1	94			NFIL3	1
1664	CNGB3	94			DBH	1
1665	RP11-554D15.3	94			RP5-827C21.4	1
1666	RP11-426C22.5	94			ECEL1	1
1667	SNORA40	94			CIITA	1
1668	IGHV3-30	94			FANCC	1
1669	TTLL11	94			L2HGDH	1
1670	RP4-704D21.2	94			ZNF70	1
1671	POLR2M	94			PSG3	1
1672	IGHV4-31	94			NQO2	1
1673	AC074363.1	94			RP11-295P22.2	1
1674	SPECC1L-ADORA2A	94			ZBTB20	1
1675	DDX10	94			HP1BP3	1
1676	ZNF521	94			GMFB	1
1677	KIR2DL3	94			PSG4	1
1678	RP11-435B5.5	94			IGDCC3	1
1679	PPP3CA	94			CDHR5	1
1680	DMGDH	94			NBPF3	1
1681	ANGPT1	94			SLC9A3	1
1682	ATP8A1	94			NAMA	1
1683	TFEC	93			SLC39A5	1
1684	LCLAT1	93			DOCK11	1
1685	LLNLF-65H9.1	93			NOP58	1
1686	TMEFF2	93			PCSK6	1
1687	TMEM131	93			SMTNL2	1
1688	RP11-499F3.2	93			CTD-2081K17.2	1
1689	AF121898.3	93			TRIM49B	1
1690	CHST9	93			ZNF350	1
1691	GFRA1	93			SF3A3	1
1692	CCDC57	93			TUBA3E	1
1693	CUX2	93			PALM2-AKAP2	1
1694	PXDN	93			HCFC1	1
1695	RAB3C	93			SLC3A1	1
1696	RP11-403I13.5	93			GORAB	1
1697	RP11-284M14.1	93			KRT15	1
1698	GBE1	93			IL18BP	1
1699	GNG7	93			TENC1	1
1700	TANGO6	93			LPIN3	1
1701	RP11-726G1.1	93			LRRC53	1
1702	VEPH1	93			LCA5L	1
1703	AC010967.2	93			MYLK2	1
1704	AP000320.7	92			DLEC1	1
1705	MVB12B	92			IL23R	1
1706	CERS3	92			SH3PXD2A	1
1707	CHEK2P5	92			SH2D2A	1
1708	CTC-254B4.1	92			SPINK5	1
1709	PAM	92			MUC15	1
1710	OR2L13	92			CYP4A22	1
1711	LA16c-17H1.3	92			UNC5CL	1
1712	RP11-93L9.1	92			C16orf71	1
1713	FRYL	92			SCHIP1	1
1714	USP32	92			TRAF7	1
1715	RP11-202H2.1	92			TJP3	1
1716	RP11-541G9.1	92			CLCA1	1
1717	RP11-561O23.5	92			IDS	1
1718	SLC30A10	92			PARG	1
1719	ITSN1	92			KIF19	1
1720	DIP2B	92			C2orf78	1
1721	CAMK2D	92			ACOT2	1
1722	RP11-3J1.1	92			TBX21	1
1723	RAPGEF2	92			CHEK2P2	1
1724	PGM5P1	92			RTEL1	1
1725	CDH20	92			CHMP6	1
1726	ABI3BP	92			FSTL5	1
1727	FAM115D	92			EXOC1	1
1728	SPANXA2-OT1	92			BRD4	1
1729	MED27	92			POLRMT	1
1730	RP5-1182A14.5	92			KLHL6	1
1731	CCDC3	92			ZNF487	1
1732	GREB1L	92			ZNF324	1
1733	AC083899.3	92			CYP3A5	1
1734	DLG1	91			ENTPD7	1
1735	RNF216	91			DTNB	1
1736	LPPR1	91			LDLRAD2	1
1737	C1orf222	91			TRBV7-8	1
1738	EYA4	91			RP11-781M16.2	1
1739	BCR	91			OMD	1
1740	FILIP1L	91			ZNF568	1
1741	SLC16A7	91			SVIL	1
1742	ARAP2	91			ADCY3	1
1743	PCNXL2	91			EHBP1L1	1
1744	CECR2	91			RP4-651E10.4	1
1745	RP11-110A12.2	91			FETUB	1
1746	RMDN2	91			CAMK2B	1
1747	VPS13D	91			TNKS2	1
1748	TBC1D32	91			GRIP1	1
1749	IGSF11	91			C1QBP	1
1750	STK32C	91			IGSF9	1
1751	SNTB1	91			TMEM248	1
1752	ANO6	91			MYF5	1
1753	AP005901.1	91			SEMA3G	1
1754	SSPN	91			BX088651.1	1
1755	RP11-587D21.4	91			GRHL1	1
1756	RP11-834C11.6	91			IL23A	1
1757	RP11-206L10.9	91			SRMS	1
1758	CTD-3138F19.1	91			WDR65	1
1759	TCF20	91			PSTK	1
1760	AC113607.1	91			DLST	1
1761	TULP4	91			RGS20	1
1762	GSK3B	91			NBPF16	1
1763	AC006987.6	91			TRAM2	1
1764	RP11-269F21.3	91			PAWR	1
1765	MMP16	90			AC007682.1	1
1766	AC073283.4	90			NBPF13P	1
1767	PHACTR2	90			RELL1	1
1768	TBC1D3C	90			PREX2	1
1769	RP11-744H18.1	90			KLHL21	1
1770	MNAT1	90			LDLR	1
1771	RP11-475O6.1	90			ASTN2	1
1772	SNORA31	90			ELAVL2	1
1773	FAM153A	90			RP11-210M15.1	1
1774	DTNB	90			RP11-510H23.1	1
1775	TOX	90			FAM161A	1
1776	ESR2	90			UCN2	1
1777	TMEM241	90			TANC2	1
1778	CDK11A	90			LINC01063	1
1779	LINC00879	90			KCTD13	1
1780	LINC00707	90			ZNF726	1
1781	SV2C	90			CSMD3	1
1782	RPS10-NUDT3	90			KLHL28	1
1783	AKR1C1	90			FBF1	1
1784	PLXNA2	90			TANK	1
1785	KCTD8	90			XKR9	1
1786	COL26A1	90			SET	1
1787	CTC-260E6.6	90			UPK1B	1
1788	TUBGCP5	89			PECR	1
1789	AP000525.9	89			SYDE2	1
1790	RP11-133F8.2	89			SH2B1	1
1791	PLCE1	89			EIF2S1	1
1792	LRFN2	89			PIGG	1
1793	CCZ1	89			LGR5	1
1794	EEFSEC	89			TM9SF4	1
1795	TMCC1	89			BICD1	1
1796	SHFM1	89			TERF2	1
1797	TTN-AS1	89			HERC6	1
1798	WDR41	89			DCAF11	1
1799	NDUFA10	89			CASP1	1
1800	PABPC1P5	89			ACADVL	1
1801	RP11-371F15.3	89			RP11-697E2.6	1
1802	ANO10	89			SULT1C3	1
1803	ME1	89			ICA1L	1
1804	MIR4273	89			AL365202.1	1
1805	RP11-202K23.1	89			FAM131C	1
1806	TRABD2B	89			DAND5	1
1807	TPH2	89			CA9	1
1808	RP11-805F19.2	89			ZNF710	1
1809	C16orf45	89			GPR62	1
1810	CLNK	89			AQP11	1
1811	PQLC1	89			GPS1	1
1812	NHSL1	89			APOA2	1
1813	C5orf17	89			BDP1	1
1814	NPSR1	89			EMCN-IT2	1
1815	PKP4	89			KALRN	1
1816	GLIS1	88			EMR2	1
1817	CORIN	88			IFNAR1	1
1818	AC144449.1	88			MKLN1	1
1819	ZNF618	88			SLC29A3	1
1820	LINC00607	88			RP11-163O19.11	1
1821	DOCK5	88			C5orf56	1
1822	FAM66B	88			NEGR1	1
1823	DEFA1B	88			C10orf53	1
1824	CTC-228N24.1	88			YTHDC2	1
1825	OPRM1	88			KIAA1551	1
1826	AK5	88			NCF1	1
1827	ADAP1	88			MAP4K3	1
1828	RP1-209A6.1	88			CBS	1
1829	RP11-380P13.1	88			RMDN3	1
1830	NBPF13P	88			NUP133	1
1831	NR2F2-AS1	88			PTCHD3P1	1
1832	RP11-149F8.5	88			NPIPB5	1
1833	AC002066.1	88			IL20RA	1
1834	PTPRS	88			PCDHGA5	1
1835	GLI3	88			C11orf49	1
1836	AC079613.1	88			AZGP1P1	1
1837	FAM153C	88			FPGT-TNNI3K	1
1838	CTC-490E21.12	88			FAM129B	1
1839	RP11-594C13.1	88			RP11-553A21.3	1
1840	PPHLN1	87			SAFB2	1
1841	SGMS1	87			RP11-462G22.1	1
1842	APBA1	87			RP11-677O4.7	1
1843	CASC8	87			SULF2	1
1844	SLC25A12	87			IGHA2	1
1845	EVC2	87			ADD1	1
1846	RP11-526P5.2	87			ANP32A	1
1847	INPP5D	87			MGP	1
1848	RP11-345M22.1	87			CCDC144A	1
1849	FRY	87			NPIPP1	1
1850	EPS8	87			CHCHD5	1
1851	MYO1E	87			MAPK7	1
1852	CDYL	87			KIAA0368	1
1853	RP11-114J13.1	87			PCED1A	1
1854	EVA1C	87			SPDYE1	1
1855	AOAH	87			OR11H4	1
1856	SPECC1L	87			FLI1	1
1857	FRMD5	87			CTAGE4	1
1858	AC098826.4	87			MAB21L2	1
1859	ARHGEF7	87			HERC3	1
1860	EVC	87			MELK	1
1861	SORL1	87			FAM160A2	1
1862	RP11-256I9.3	87			KRT74	1
1863	RP11-742B18.1	87			ESRRB	1
1864	RP1-34H18.1	87			MSTO2P	1
1865	CABIN1	87			ARHGAP26	1
1866	NEB	87			FAM153C	1
1867	BASP1	87			TDRD9	1
1868	EPB41L3	87			GEMIN6	1
1869	BRINP1	87			KRTAP4-8	1
1870	MIR3118-1	87			RP11-435B5.5	1
1871	SVEP1	87			CSRP2BP	1
1872	MSH3	87			EPB41L3	1
1873	GGT2	87			RP11-679C8.2	1
1874	ADAMTS18	87			XRCC1	1
1875	PAPPA	87			DDIT4L	1
1876	JAKMIP1	87			APOL1	1
1877	ADAM23	86			PPP6R2	1
1878	EPDR1	86			PGBD3	1
1879	SKAP1	86			ZBTB41	1
1880	KIF13A	86			CDS2	1
1881	PLCL2	86			ITGA2	1
1882	ADAMTS19	86			MME	1
1883	DAB2IP	86			TEX26	1
1884	RP11-820L6.1	86			RP5-1052I5.2	1
1885	VWF	86			GRIN2A	1
1886	SMARCA2	86			KRT33B	1
1887	CBFA2T3	86			THEG	1
1888	MGAM	86			NRXN1	1
1889	PREX1	86			SGSM3	1
1890	XRCC4	86			ASIC3	1
1891	SAMD5	86			DECR2	1
1892	CT49	86			FOLR4	1
1893	PLEKHG1	86			MUS81	1
1894	PDE3B	86			POP4	1
1895	CCZ1B	86			C22orf23	1
1896	LINC00393	86			PARK2	1
1897	RP11-112J1.2	86			TMEM132A	1
1898	CHEK2P3	86			RUVBL2	1
1899	CHSY3	86			ACPL2	1
1900	DIO2	86			C21orf2	1
1901	IGHV3-33	86			RPL27	1
1902	SYNDIG1	86			NLRP9	1
1903	RP11-422J15.1	86			LIN7B	1
1904	CELSR1	86			BRICD5	1
1905	ANKRD20A4	85			TRAV21	1
1906	EPM2A	85			VCP	1
1907	ST7	85			NIPA2	1
1908	PIP5K1B	85			APOBEC3F	1
1909	GAB2	85			RP4-536B24.4	1
1910	KRBOX1	85			RAVER1	1
1911	TVP23C	85			KLK9	1
1912	SGIP1	85			SP4	1
1913	RP11-260M19.2	85			SLC11A1	1
1914	ALCAM	85			LSMEM2	1
1915	TRERF1	85			PCYT1B	1
1916	AC023115.2	85			SH3GL1	1
1917	HNRNPA1P33	85			TNFAIP3	1
1918	PAK7	85			PIGT	1
1919	EGFLAM	85			ALAS1	1
1920	FAM65B	85			MRPL37	1
1921	TPST1	85			KIF5C	1
1922	RP11-739G5.1	85			CLCNKB	1
1923	MCF2L2	85			TAAR9	1
1924	TEX9	85			AMPD3	1
1925	MYO5A	85			NPHP3	1
1926	GPR39	85			TESK1	1
1927	RTN1	85			GYLTL1B	1
1928	PCGF3	85			CDH20	1
1929	PLCXD3	85			ZNF611	1
1930	MAPKAP1	85			SPINK13	1
1931	RP11-248G5.8	85			RBMXL1	1
1932	MSH2	85			ALDH5A1	1
1933	SLC30A8	85			IKBKAP	1
1934	MARK4	85			FLJ27365	1
1935	AC007246.3	85			DDX50	1
1936	TVP23C-CDRT4	85			ADAMTS6	1
1937	RP11-382A20.4	85			RP11-244H18.3	1
1938	RP11-19N8.2	85			STYXL1	1
1939	SRGAP1	85			RP5-1021I20.4	1
1940	MYO3A	85			GUCA2A	1
1941	RP11-23E10.4	85			PQLC3	1
1942	PLEKHA7	85			GPR110	1
1943	CTD-3037G24.3	85			ELK4	1
1944	MKL1	85			IGKV1-8	1
1945	DENND1B	85			ERVV-1	1
1946	DNAH3	85			ACOX3	1
1947	SCMH1	85			TRIM6	1
1948	TSPAN18	84			ADCY1	1
1949	ZNF516	84			RHO	1
1950	ADCY9	84			GOLGA8J	1
1951	STEAP1B	84			GRID1	1
1952	RFWD2	84			SRL	1
1953	CPEB3	84			RPS6KA2	1
1954	RP11-130F10.1	84			ADAD1	1
1955	PELI2	84			FAM13A	1
1956	RP11-382E9.1	84			SLC22A3	1
1957	PLEKHA5	84			KRTAP13-2	1
1958	SYT14	84			C20orf112	1
1959	CFTR	84			TRPV1	1
1960	ME3	84			AC006449.1	1
1961	MPRIP	84			CCDC64B	1
1962	GOPC	84			DAAM2	1
1963	PDE8B	84			C11orf57	1
1964	COL11A1	84			ARHGAP8	1
1965	RGL1	84			RP11-782C8.3	1
1966	RP11-87H9.2	84			CC2D1B	1
1967	PHLPP1	84			PLXNA4	1
1968	PRSS1	84			GBA2	1
1969	RP11-482H16.1	84			FMNL1	1
1970	STIM1	84			DEPDC1	1
1971	COX7B2	84			2014-09-07	1
1972	KSR1	84			PTCD2	1
1973	CWC27	84			GNLY	1
1974	ADRBK2	84			GRAMD1C	1
1975	ITPK1	83			SMOC2	1
1976	RP11-13A1.3	83			KIAA1429	1
1977	AC009236.1	83			NDE1	1
1978	ABLIM1	83			HLCS	1
1979	PTGER3	83			STK24	1
1980	NAV1	83			CLNK	1
1981	DCHS2	83			TBC1D24	1
1982	TFDP2	83			SCTR	1
1983	WWP2	83			SYNPO2L	1
1984	RP11-120I21.2	83			DACT2	1
1985	PCNT	83			KIAA1045	1
1986	RN7SKP88	83			DCDC1	1
1987	SLC22A23	83			PTPN23	1
1988	AL583842.3	83			DGCR8	1
1989	RP11-476K15.1	83			DNAJB13	1
1990	LRRIQ1	83			CACNA1C	1
1991	GLRA3	83			ZNF676	1
1992	RP11-172F10.1	83			FIG4	1
1993	NPY4R	83			NRN1L	1
1994	RCAN2	83			PLBD2	1
1995	ETV6	83			OBSL1	1
1996	ABCC6	83			GRM3	1
1997	PPFIBP1	83			FCGR2A	1
[truncated: 51,774 more rows]
