# Supplementary material for: Whole genome sequencing of 35 individuals provides insights into the genetic architecture of Korean population
Source: BMC Bioinformatics. 2014 Oct 21;15(Suppl 11):S6. doi: 10.1186/1471-2105-15-S11-S6 (PMC4251052; doi:10.1186/1471-2105-15-S11-S6)
Supplement: Additional file 8 — Supplementary Table S6 Detailed information of top GO terms enriched in non-synonymous Korean only SNVs (SNV-1/ns and SNV-35/ns). [file 1471-2105-15-S11-S6-S8.xlsx]

## Sheet: Sheet1
Supplementary Table S6: Detailed information of top GO terms enriched in non-synonymous Korean only SNVs (SNV-1/ns and SNV-35/ns)
Korean only SNVs	Category		GO term	Statistics (C: the number of reference genes in the category; O: the number of genes in the gene set and also in the category; E: the expected number in the category; R: ratio of enrichment; rawP: p value from hypergeometric test; adjP: p value adjusted by the multiple test adjustment; )	EntrezGene
SNV-1	biological process	cell adhesion	GO:0007155	C=954;O=348;E=248.97;R=1.40;rawP=1.75e-13;adjP=4.28e-10	147409, 8516, 79937, 253559, 56141, 3483, 84466, 4617, 1013, 23037, 4585, 1364, 91653, 728577, 55243, 10318, 26574, 85445, 5797, 1296, 4017, 50937, 64094, 5100, 1306, 6814, 5054, 5274, 51754, 337, 101, 9806, 4026, 30817, 3636, 9620, 3728, 9891, 5789, 389, 3655, 65217, 6091, 2683, 54825, 3693, 1293, 7057, 7007, 6494, 152330, 3913, 8777, 4684, 3680, 10018, 5598, 59339, 58494, 57669, 55109, 56121, 4…
		biological adhesion	GO:0022610	C=956;O=348;E=249.49;R=1.39;rawP=2.42e-13;adjP=4.28e-10	147409, 8516, 79937, 253559, 56141, 3483, 84466, 4617, 1013, 23037, 4585, 1364, 91653, 728577, 55243, 10318, 26574, 85445, 5797, 1296, 4017, 50937, 64094, 5100, 1306, 6814, 5054, 5274, 51754, 337, 101, 9806, 4026, 30817, 3636, 9620, 3728, 9891, 5789, 389, 3655, 65217, 6091, 2683, 54825, 3693, 1293, 7057, 7007, 6494, 152330, 3913, 8777, 4684, 3680, 10018, 5598, 59339, 58494, 57669, 55109, 56121, 4…
		microtubule-based movement	GO:0007018	C=163;O=68;E=42.54;R=1.60;rawP=9.43e-06;adjP=0.0111	1769, 10383, 5048, 3798, 3834, 51175, 23046, 26153, 351, 8120, 4741, 1768, 55036, 3835, 64147, 347688, 55582, 1767, 1770, 90990, 84643, 56992, 56776, 55614, 55083, 57584, 146909, 51807, 146754, 144132, 22820, 3831, 3800, 55201, 29127, 57576, 4976, 55567, 25981, 57519, 84709, 79659, 56912, 201625, 221458, 10112, 9585, 347240, 9001, 112714, 3801, 127602, 4131, 56171, 1778, 8506, 636, 3064, 3091, 87…
		homophilic cell adhesion	GO:0007156	C=140;O=59;E=36.54;R=1.61;rawP=2.50e-05;adjP=0.0221	56144, 54510, 9620, 147409, 6092, 1951, 5098, 27328, 65217, 6091, 54825, 56141, 120114, 56123, 64881, 56122, 1013, 56102, 999, 56143, 26167, 56104, 1001, 56110, 1830, 54798, 2196, 56100, 56130, 1825, 60437, 57575, 56147, 56126, 56121, 64072, 5797, 56140, 53841, 8642, 28513, 56099, 56138, 56106, 83259, 64403, 5100, 56129, 56105, 2195, 56108, 57453, 56098, 7216, 51294, 28316, 56114, 56131, 5310
		microtubule-based process	GO:0007017	C=423;O=146;E=110.39;R=1.32;rawP=6.14e-05;adjP=0.0435	3798, 51175, 116840, 26153, 8120, 667, 4741, 1768, 3835, 64147, 9662, 23332, 10460, 90990, 146279, 84643, 56992, 672, 2316, 899, 79959, 6651, 56776, 55614, 55083, 84084, 675, 11190, 146909, 1107, 8312, 51807, 55722, 146754, 11200, 144132, 283234, 22995, 4659, 3831, 29127, 25981, 387755, 9738, 285753, 6904, 89780, 440193, 55704, 201625, 221458, 10112, 59341, 4605, 9585, 3801, 112714, 79441, 127602…
		cell-substrate adhesion	GO:0031589	C=217;O=82;E=56.63;R=1.45;rawP=9.27e-05;adjP=0.0547	3204, 4059, 10580, 2199, 8516, 4763, 10420, 4617, 11117, 4585, 5328, 25890, 3690, 4323, 22801, 6997, 3695, 57348, 1277, 7402, 672, 64094, 1605, 133584, 22795, 558, 3912, 3673, 3681, 11078, 2185, 8754, 5054, 6093, 51754, 340706, 3911, 9806, 6614, 284, 54822, 9344, 2335, 1295, 10174, 9723, 7059, 2047, 3693, 6714, 7057, 7007, 3696, 6904, 8751, 5340, 960, 3672, 10018, 59339, 25992, 5170, 57669, 4851,…
		centrosome duplication	GO:0051298	C=31;O=18;E=8.09;R=2.22;rawP=0.0002;adjP=0.0885	84084, 22995, 91147, 675, 7514, 9738, 55755, 9639, 5314, 672, 116840, 9662, 55125, 899, 79959, 54820, 1017, 54461
		actin filament-based movement	GO:0030048	C=75;O=34;E=19.57;R=1.74;rawP=0.0002;adjP=0.0885	10163, 4622, 6331, 7273, 1756, 3728, 122786, 4647, 5318, 4627, 4650, 4628, 4635, 6330, 6324, 4637, 4604, 79784, 4703, 4620, 4644, 57669, 25777, 4625, 23224, 7456, 6262, 1832, 4607, 4626, 6093, 4624, 7429, 85366
		cell projection organization	GO:0030030	C=934;O=290;E=243.75;R=1.19;rawP=0.0003;adjP=0.1062	23092, 121643, 6712, 23077, 7249, 54434, 8516, 221472, 4917, 25930, 8912, 26160, 4628, 8428, 23175, 143872, 22873, 7074, 91653, 23332, 352909, 3976, 154865, 1630, 5797, 120892, 8997, 6405, 389549, 9706, 23542, 4629, 3785, 2670, 25970, 4638, 219699, 886, 3172, 3636, 5789, 389, 6334, 6091, 1293, 1123, 3983, 152330, 9355, 3913, 4684, 3680, 23191, 4651, 64072, 1286, 7436, 5376, 11069, 9786, 971, 9139…
		regulation of small GTPase mediated signal transduction	GO:0051056	C=362;O=124;E=94.47;R=1.31;rawP=0.0003;adjP=0.1062	9824, 23092, 26030, 7249, 9462, 6363, 2305, 2475, 4763, 5048, 10928, 221472, 10565, 10156, 25780, 414189, 10144, 27237, 55160, 57148, 389337, 9910, 7984, 221002, 9828, 7074, 9771, 148, 57514, 26130, 23779, 6453, 89839, 26000, 4943, 394, 51196, 57580, 64926, 9639, 8997, 50937, 257106, 345930, 26084, 2909, 55200, 100271715, 153478, 51291, 2203, 57480, 79822, 2185, 5909, 90627, 55803, 10160, 64411, …
	molecular function	motor activity	GO:0003774	C=131;O=76;E=34.17;R=2.22;rawP=9.37e-15;adjP=6.40e-12	4622, 57530, 1769, 8735, 3798, 3834, 4647, 4627, 23046, 26153, 4628, 64005, 1768, 140469, 4637, 3835, 64147, 283446, 22989, 79784, 55582, 1767, 1770, 4620, 4645, 90990, 84643, 56992, 51168, 57644, 55614, 4629, 55083, 146909, 399687, 146754, 4624, 144132, 10540, 3831, 3800, 4650, 57576, 55567, 25981, 4619, 4641, 55930, 57519, 79659, 4644, 201625, 4625, 221458, 10112, 4651, 80179, 347240, 9585, 380…
		adenyl ribonucleotide binding	GO:0032559	C=1512;O=519;E=394.42;R=1.32;rawP=4.24e-14;adjP=1.45e-11	32, 196883, 57505, 55226, 1659, 6596, 26153, 4628, 29904, 23604, 29089, 1768, 23047, 5293, 348158, 31, 6595, 79925, 284434, 120892, 23113, 56992, 1244, 4629, 5167, 540, 2203, 4638, 399687, 64127, 83732, 4624, 6725, 5214, 11325, 57634, 9891, 64781, 4671, 51067, 4641, 219293, 10347, 65125, 57647, 5601, 5598, 1608, 79587, 221458, 10112, 7867, 4651, 54505, 9489, 9585, 3611, 6098, 4261, 55760, 1778, 5…
		adenyl nucleotide binding	GO:0030554	C=1516;O=519;E=395.47;R=1.31;rawP=7.17e-14;adjP=1.63e-11	32, 196883, 57505, 55226, 1659, 6596, 26153, 4628, 29904, 23604, 29089, 1768, 23047, 5293, 348158, 31, 6595, 79925, 284434, 120892, 23113, 56992, 1244, 4629, 5167, 540, 2203, 4638, 399687, 64127, 83732, 4624, 6725, 5214, 11325, 57634, 9891, 64781, 4671, 51067, 4641, 219293, 10347, 65125, 57647, 5601, 5598, 1608, 79587, 221458, 10112, 7867, 4651, 54505, 9489, 9585, 3611, 6098, 4261, 55760, 1778, 5…
		ATP binding	GO:0005524	C=1482;O=506;E=386.60;R=1.31;rawP=2.62e-13;adjP=4.47e-11	32, 90, 196883, 139189, 10396, 57505, 55226, 1659, 6596, 26153, 4628, 8428, 29904, 23604, 55359, 29089, 368, 1768, 116285, 23047, 23139, 5293, 646643, 348158, 31, 6595, 79925, 284434, 124454, 440307, 90990, 120892, 23113, 4288, 56992, 11218, 8997, 1244, 5982, 57644, 9706, 51761, 4629, 51231, 5167, 146909, 540, 5524, 4638, 399687, 91754, 64127, 9578, 146754, 83732, 4624, 6725, 5214, 85366, 11325, …
		ion binding	GO:0043167	C=5820;O=1702;E=1518.21;R=1.12;rawP=2.20e-12;adjP=3.01e-10	57573, 8728, 6942, 196883, 6261, 147409, 57505, 55226, 9666, 51175, 7652, 51710, 3163, 4628, 4054, 5936, 29904, 1387, 55854, 29089, 463, 1785, 11193, 27332, 7862, 401409, 84527, 54796, 120892, 23113, 6531, 56992, 1244, 3752, 389549, 1638, 23410, 25953, 642446, 388507, 5167, 112812, 540, 2203, 399687, 211, 340665, 64127, 2073, 83732, 337, 101, 3172, 55205, 7621, 2592, 389, 9633, 51715, 10743, 1539…
		GTPase regulator activity	GO:0030695	C=446;O=177;E=116.34;R=1.52;rawP=1.35e-10;adjP=1.54e-08	23092, 10527, 7249, 4763, 221472, 10565, 10156, 81846, 9712, 353149, 1795, 10144, 55160, 143872, 57148, 22999, 389337, 9910, 83874, 7984, 57465, 8490, 7074, 9771, 26130, 23779, 6453, 120892, 51196, 55531, 8997, 55773, 345930, 26084, 55200, 79735, 8312, 8567, 9578, 79822, 5909, 90627, 8924, 55803, 64411, 23216, 5900, 6003, 653268, 29127, 139818, 1123, 6494, 23094, 26166, 11183, 84218, 6904, 79958,…
		nucleoside-triphosphatase regulator activity	GO:0060589	C=458;O=179;E=119.47;R=1.50;rawP=4.49e-10;adjP=4.38e-08	23092, 10527, 7249, 4763, 221472, 10565, 10156, 81846, 9712, 353149, 1795, 10144, 55160, 143872, 57148, 22999, 389337, 9910, 83874, 7984, 57465, 8490, 7074, 9771, 26130, 23779, 6453, 120892, 51196, 55531, 8997, 55773, 345930, 26084, 55200, 79735, 8312, 8567, 9578, 79822, 5909, 90627, 8924, 55803, 64411, 23216, 5900, 6003, 653268, 29127, 139818, 1123, 6494, 23094, 26166, 11183, 84218, 6904, 79958,…
		cytoskeletal protein binding	GO:0008092	C=638;O=234;E=166.43;R=1.41;rawP=1.16e-09;adjP=9.90e-08	23092, 142678, 4622, 6712, 57530, 118, 54434, 79933, 10565, 359845, 26153, 4628, 29109, 6710, 64005, 23002, 667, 143872, 23336, 775, 6786, 92241, 51517, 1739, 1785, 3652, 375686, 9832, 283446, 23139, 79784, 83660, 4968, 23332, 4703, 9788, 1627, 91010, 26574, 161176, 23207, 120892, 2764, 23271, 7145, 672, 2316, 57644, 91624, 129446, 23542, 56776, 2035, 4629, 3785, 84951, 2934, 675, 23164, 4638, 51…
		Ras guanyl-nucleotide exchange factor activity	GO:0005088	C=112;O=58;E=29.22;R=1.99;rawP=5.36e-09;adjP=4.07e-07	26030, 27147, 10160, 80243, 9826, 8874, 221472, 81846, 25780, 139818, 6305, 55701, 27237, 55160, 389337, 85442, 7984, 9181, 221002, 79958, 9828, 7074, 259173, 9771, 25894, 57706, 6453, 613, 10451, 23268, 163486, 55667, 11069, 57580, 9639, 221178, 84033, 8997, 23365, 345930, 54848, 26084, 55200, 100271715, 115557, 153478, 1104, 115727, 8567, 57480, 9909, 121512, 55785, 152273, 23179, 5866, 50649, …
		small GTPase regulator activity	GO:0005083	C=299;O=123;E=78.00;R=1.58;rawP=7.67e-09;adjP=5.24e-07	23092, 26030, 10527, 9462, 4763, 10928, 221472, 10565, 10156, 81846, 9712, 353149, 25780, 414189, 27237, 55160, 129049, 57148, 22999, 389337, 9910, 83874, 23637, 7984, 57465, 221002, 9828, 7074, 9771, 57706, 23779, 6453, 26000, 57120, 4943, 394, 9448, 57580, 64926, 9639, 8997, 55773, 345930, 26084, 2909, 55200, 100271715, 79735, 153478, 51291, 8567, 57480, 9909, 9578, 27147, 55803, 10160, 64411, …
	cellular component	cytoskeleton	GO:0005856	C=1790;O=587;E=458.71;R=1.28;rawP=4.45e-13;adjP=2.08e-10	23092, 6712, 10456, 7249, 118, 221472, 374454, 51175, 79848, 116840, 51710, 26153, 4628, 1768, 283349, 8379, 1785, 375686, 57489, 6595, 26574, 25876, 56992, 55531, 6445, 79959, 8736, 23542, 4629, 23164, 675, 8312, 85290, 4638, 79884, 399687, 4624, 768211, 144132, 101, 8924, 22995, 284827, 8850, 171568, 4641, 9276, 2622, 2314, 2890, 29766, 85302, 91801, 29116, 57554, 221458, 4860, 10112, 4651, 227…
		cell projection	GO:0042995	C=1230;O=415;E=315.20;R=1.32;rawP=2.78e-11;adjP=6.51e-09	8029, 10456, 23077, 196883, 7249, 54434, 118, 221472, 25930, 26160, 2782, 203190, 253559, 4628, 84466, 29109, 11315, 9463, 22873, 1768, 259292, 125336, 1785, 2969, 390598, 91653, 7369, 55243, 154865, 285335, 1630, 5797, 25876, 120892, 6531, 4035, 8997, 114327, 3752, 2897, 23542, 26084, 3785, 2670, 5100, 11190, 57630, 8312, 4638, 85438, 146754, 58512, 886, 85366, 30817, 3636, 389, 6334, 65217, 228…
		cytoskeletal part	GO:0044430	C=1287;O=428;E=329.81;R=1.30;rawP=1.26e-10;adjP=1.97e-08	6712, 57530, 7249, 8218, 118, 374454, 25930, 51175, 79848, 116840, 26153, 4628, 29109, 23002, 319101, 3868, 9463, 22852, 22873, 6786, 1768, 283349, 8379, 1785, 375686, 219844, 337959, 994, 9662, 23332, 57489, 7369, 728224, 90990, 728255, 400954, 26574, 54888, 56992, 386684, 23271, 899, 79959, 8736, 57644, 23542, 4629, 2670, 675, 11190, 146909, 9857, 3848, 8312, 85290, 4638, 79884, 399687, 55722, …
		myosin complex	GO:0016459	C=64;O=40;E=16.40;R=2.44;rawP=5.25e-10;adjP=6.14e-08	4622, 57530, 8735, 4647, 4627, 4650, 4628, 64005, 4619, 4641, 55930, 4635, 140469, 4637, 4604, 22989, 283446, 79784, 4636, 4620, 4644, 4645, 4625, 4651, 80179, 8736, 4648, 51168, 57644, 84952, 57477, 4607, 4629, 4542, 4640, 399687, 4626, 9172, 4624, 4649
		cell projection part	GO:0044463	C=639;O=223;E=163.75;R=1.36;rawP=7.14e-08;adjP=6.39e-06	8029, 22848, 94137, 7249, 118, 3798, 57545, 221472, 25930, 140803, 6543, 4628, 9463, 1393, 667, 1621, 4741, 22873, 64130, 775, 1768, 149111, 259292, 11021, 1739, 50617, 1785, 118813, 6010, 79784, 91653, 7369, 55243, 259289, 146279, 285335, 1630, 25876, 120892, 51259, 114327, 79600, 2897, 23542, 8927, 199221, 3785, 11190, 8312, 2185, 146754, 58512, 1191, 9863, 7840, 886, 85366, 30817, 6323, 5024, …
		actin cytoskeleton	GO:0015629	C=365;O=139;E=93.53;R=1.49;rawP=8.19e-08;adjP=6.39e-06	4622, 6712, 57530, 10456, 118, 359845, 4628, 6710, 64005, 29109, 23002, 667, 22852, 92241, 8379, 3652, 3898, 283446, 79784, 83660, 4636, 4703, 9788, 1627, 8997, 134265, 2316, 672, 8736, 57644, 2035, 4629, 2934, 4638, 399687, 9578, 7412, 4624, 101, 7273, 3636, 8850, 3728, 1495, 9276, 4641, 55930, 3983, 4635, 1612, 4625, 4651, 59341, 80179, 2274, 5782, 8470, 3611, 4607, 10307, 7248, 6708, 4626, 121…
		cilium	GO:0005929	C=239;O=97;E=61.25;R=1.58;rawP=2.54e-07;adjP=1.70e-05	1769, 94137, 79867, 5048, 3798, 57545, 4647, 25930, 26160, 2782, 1261, 351, 27130, 23322, 83447, 22873, 1768, 259292, 6010, 55036, 55582, 1212, 1767, 1770, 7369, 259289, 91147, 200373, 146279, 285335, 25876, 22941, 51259, 84229, 9696, 114327, 79600, 54714, 199221, 6927, 28981, 11190, 7289, 51524, 55764, 9742, 146754, 7840, 10083, 79582, 6101, 65217, 3800, 55567, 25981, 150483, 2622, 8100, 2737, 8…
		intracellular non-membrane-bounded organelle	GO:0043232	C=3800;O=1092;E=973.79;R=1.12;rawP=4.33e-07;adjP=2.03e-05	23092, 6712, 10456, 7249, 23019, 6261, 374454, 55226, 51175, 10618, 51710, 7290, 4628, 5936, 10361, 1387, 6862, 55854, 125336, 8379, 1785, 375686, 11193, 2969, 23524, 27332, 2067, 202333, 5810, 221400, 56992, 23542, 23164, 85290, 79884, 399687, 211, 144132, 57594, 101, 22995, 284827, 8850, 171568, 9276, 2314, 56165, 57658, 85302, 80208, 50628, 29116, 22870, 26986, 25946, 3238, 2274, 3092, 9585, 2…
		non-membrane-bounded organelle	GO:0043228	C=3800;O=1092;E=973.79;R=1.12;rawP=4.33e-07;adjP=2.03e-05	23092, 6712, 10456, 7249, 23019, 6261, 374454, 55226, 51175, 10618, 51710, 7290, 4628, 5936, 10361, 1387, 6862, 55854, 125336, 8379, 1785, 375686, 11193, 2969, 23524, 27332, 2067, 202333, 5810, 221400, 56992, 23542, 23164, 85290, 79884, 399687, 211, 144132, 57594, 101, 22995, 284827, 8850, 171568, 9276, 2314, 56165, 57658, 85302, 80208, 50628, 29116, 22870, 26986, 25946, 3238, 2274, 3092, 9585, 2…
		basement membrane	GO:0005604	C=89;O=45;E=22.81;R=1.97;rawP=3.85e-07;adjP=2.03e-05	2335, 3339, 79812, 7399, 1295, 80781, 10319, 2192, 284217, 3371, 83872, 3914, 667, 3909, 1471, 1289, 3913, 1282, 3898, 9423, 8292, 3910, 4811, 3915, 954, 1285, 1286, 1296, 1294, 4017, 3908, 7045, 64094, 1605, 133584, 22795, 89932, 151887, 2200, 3912, 1306, 3691, 1288, 3911, 340706
SNV-35	biological process	system process	GO:0003008	C=1695;O=8;E=1.97;R=4.06;rawP=0.0003;adjP=0.0150	3768, 6093, 1080, 6092, 4584, 5606, 364, 259290,
		regulation of biological quality	GO:0065008	C=2511;O=5;E=2.92;R=1.71;rawP=0.1531;adjP=0.7216	1080, 5558, 6092, 4584, 364,
		organic substance metabolic process	GO:0071704	C=9024;O=11;E=10.49;R=1.05;rawP=0.5051;adjP=0.7216	84084, 646915, 996, 5558, 4584, 4583, 6093, 2483, 1080, 5606, 440560,
		organic substance biosynthetic process	GO:1901576	C=5172;O=7;E=6.01;R=1.16;rawP=0.3931;adjP=0.7216	4583, 646915, 1080, 5558, 4584, 5606, 440560,
		biosynthetic process	GO:0009058	C=5243;O=7;E=6.09;R=1.15;rawP=0.4096;adjP=0.7216	4583, 646915, 1080, 5558, 4584, 5606, 440560,
		multicellular organismal process	GO:0032501	C=5644;O=8;E=6.56;R=1.22;rawP=0.3147;adjP=0.7216	3768, 6093, 1080, 6092, 4584, 5606, 364, 259290
		biological regulation	GO:0065007	C=8617;O=12;E=10.01;R=1.20;rawP=0.2344;adjP=0.7216	84084, 3768, 646915, 996, 5558, 6092, 4584, 6093, 1080, 364, 5606, 440560
		cellular component organization or biogenesis	GO:0071840	C=4222;O=7;E=4.91;R=1.43;rawP=0.1937;adjP=0.7216	84084, 9659, 6093, 996, 2483, 5558, 6092
		RNA metabolic process	GO:0016070	C=3936;O=5;E=4.57;R=1.09;rawP=0.4987;adjP=0.7216	646915, 2483, 5558, 5606, 440560
		cellular protein metabolic process	GO:0044267	C=3263;O=5;E=3.79;R=1.32;rawP=0.3239;adjP=0.7216	4583, 6093, 996, 4584, 5606
	molecular function	ribonucleotide binding	GO:0032553	C=1879;O=5;E=2.58;R=1.94;rawP=0.1064;adjP=0.1900	84084, 6093, 1080, 653781, 5606
		molecular transducer activity	GO:0060089	C=1628;O=5;E=2.24;R=2.24;rawP=0.0652;adjP=0.1900	256144, 79346, 6092, 390174, 259290
		receptor activity	GO:0004872	C=1531;O=5;E=2.10;R=2.38;rawP=0.0524;adjP=0.1900	256144, 79346, 6092, 390174, 259290
		purine nucleoside binding	GO:0001883	C=1841;O=5;E=2.53;R=1.98;rawP=0.0994;adjP=0.1900	84084, 6093, 1080, 653781, 5606
		purine ribonucleoside triphosphate binding	GO:0035639	C=1829;O=5;E=2.51;R=1.99;rawP=0.0973;adjP=0.1900	84084, 6093, 1080, 653781, 5606
		purine nucleotide binding	GO:0017076	C=1871;O=5;E=2.57;R=1.94;rawP=0.1049;adjP=0.1900	84084, 6093, 1080, 653781, 5606
		purine ribonucleoside binding	GO:0032550	C=1838;O=5;E=2.53;R=1.98;rawP=0.0989;adjP=0.1900	84084, 6093, 1080, 653781, 5606
		signaling receptor activity	GO:0038023	C=1325;O=5;E=1.82;R=2.75;rawP=0.0306;adjP=0.1900	256144, 79346, 6092, 390174, 259290
		ribonucleoside binding	GO:0032549	C=1842;O=5;E=2.53;R=1.98;rawP=0.0996;adjP=0.1900	84084, 6093, 1080, 653781, 5606
		purine ribonucleotide binding	GO:0032555	C=1864;O=5;E=2.56;R=1.95;rawP=0.1036;adjP=0.1900	84084, 6093, 1080, 653781, 5606
	cellular component	integral to membrane	GO:0016021	C=5321;O=9;E=6.24;R=1.44;rawP=0.1383;adjP=0.5984	256144, 3768, 79346, 6092, 4584, 390174, 1080, 364, 259290
		intracellular organelle lumen	GO:0070013	C=3294;O=6;E=3.86;R=1.55;rawP=0.1739;adjP=0.5984	4583, 996, 2483, 5558, 4584, 5606
		organelle lumen	GO:0043233	C=3340;O=6;E=3.92;R=1.53;rawP=0.1823;adjP=0.5984	4583, 996, 2483, 5558, 4584, 5606
		organelle part	GO:0044422	C=6812;O=10;E=7.99;R=1.25;rawP=0.2430;adjP=0.5984	84084, 9659, 996, 5558, 4584, 4583, 6093, 2483, 1080, 5606
		intracellular organelle part	GO:0044446	C=6725;O=10;E=7.89;R=1.27;rawP=0.2283;adjP=0.5984	84084, 9659, 996, 5558, 4584, 4583, 6093, 2483, 1080, 5606
		cell periphery	GO:0071944	C=4377;O=7;E=5.13;R=1.36;rawP=0.2356;adjP=0.5984	256144, 3768, 1080, 79346, 6092, 364, 390174
		plasma membrane	GO:0005886	C=4289;O=7;E=5.03;R=1.39;rawP=0.2189;adjP=0.5984	256144, 3768, 1080, 79346, 6092, 364, 390174
		non-membrane-bounded organelle	GO:0043228	C=3800;O=6;E=4.46;R=1.35;rawP=0.2762;adjP=0.5984	84084, 9659, 6093, 996, 2483, 5558
		membrane part	GO:0044425	C=6154;O=9;E=7.22;R=1.25;rawP=0.2709;adjP=0.5984	256144, 3768, 79346, 6092, 4584, 390174, 1080, 364, 259290
		membrane-enclosed lumen	GO:0031974	C=3385;O=6;E=3.97;R=1.51;rawP=0.1908;adjP=0.5984	4583, 996, 2483, 5558, 4584, 5606
