# Supplementary material for: Whole genome sequencing of 35 individuals provides insights into the genetic architecture of Korean population
Source: BMC Bioinformatics. 2014 Oct 21;15(Suppl 11):S6. doi: 10.1186/1471-2105-15-S11-S6 (PMC4251052; doi:10.1186/1471-2105-15-S11-S6)
Supplement: Additional file 9 — Supplementary Table S7 Detailed information of top pathways enriched in non-synonymous Korean only SNVs (SNV-1/ns and SNV-35/ns). [file 1471-2105-15-S11-S6-S9.xlsx]

## Sheet: Sheet1
Supplementary Table S7: Detailed information of top pathways enriched in non-synonymous Korean only SNVs (SNV-1/ns and SNV-35/ns)
Korean only SNVs	Order	PathwayName	#Gene	statistics (C: the number of reference genes in the category; O: the number of genes in the gene set and also in the category; E: the expected number in the category; R: ratio of enrichment; rawP: p value from hypergeometric test; adjP: p value adjusted by the multiple test adjustment; )	EntrezGene
SNV-1	1	Metabolic pathways	295	C=1130;O=295;E=135.54;R=2.18;rawP=1.34e-39;adjP=2.61e-37	2678, 2548, 32, 317749, 4942, 3631, 387787, 116285, 4124, 348158, 31, 2731, 6610, 2954, 124454, 4717, 10026, 7378, 6609, 51196, 1553, 8972, 1638, 3340, 119548, 7263, 5167, 2203, 15, 1577, 211, 23417, 91373, 5214, 1737, 51084, 3636, 1962, 2592, 171568, 1609, 55301, 2683, 100137049, 151531, 8818, 26301, 471, 218, 10975, 1608, 131, 1558, 4860, 51604, 5558, 594, 5422, 314, 9489, 2194, 8630, 10901, 47…
	2	ECM-receptor interaction	47	C=85;O=47;E=10.20;R=4.61;rawP=8.10e-22;adjP=7.90e-20	2335, 3339, 8516, 3655, 10319, 7059, 284217, 3693, 3371, 1293, 131873, 7057, 3914, 3909, 2811, 3696, 1289, 3690, 3913, 1282, 22801, 3672, 960, 3680, 1311, 3910, 3695, 1292, 1290, 7143, 3915, 1286, 1277, 9900, 5649, 3908, 1605, 1101, 3679, 3673, 3912, 7450, 51206, 3691, 1288, 3911, 3381
	3	Focal adhesion	72	C=200;O=72;E=23.99;R=3.00;rawP=1.31e-18;adjP=8.52e-17	8516, 1793, 5156, 3371, 2317, 131873, 3909, 6464, 1289, 3690, 1282, 22801, 5293, 4233, 83660, 1311, 4636, 5159, 3910, 3695, 1292, 1290, 207, 1277, 394, 93408, 2316, 3908, 2909, 3673, 4638, 3912, 6093, 3911, 85366, 673, 2335, 4659, 3655, 10319, 7059, 3693, 284217, 6714, 1293, 3914, 7057, 824, 3696, 5601, 3913, 3680, 3672, 858, 7423, 7424, 5170, 10451, 5829, 7143, 3915, 1286, 5649, 3611, 9564, 1956…
	4	Lysosome	43	C=121;O=43;E=14.51;R=2.96;rawP=1.67e-11;adjP=8.14e-10	2548, 8218, 768239, 256471, 1508, 23163, 4125, 23062, 23457, 8120, 22901, 2588, 50617, 3373, 5641, 1212, 9741, 1511, 51172, 3482, 11154, 6556, 5538, 1510, 6609, 535, 1777, 4891, 26503, 1203, 3988, 4864, 3423, 950, 1497, 10312, 1213, 23659, 2720, 245972, 5660, 411, 3073
	5	Calcium signaling pathway	53	C=177;O=53;E=21.23;R=2.50;rawP=1.43e-10;adjP=5.58e-09	5724, 196883, 89869, 6261, 489, 5024, 8912, 6543, 5156, 5566, 5331, 83447, 2911, 775, 2905, 9127, 5336, 115, 109, 779, 2065, 2903, 148, 1131, 5159, 8913, 5333, 777, 773, 5257, 107, 51196, 6262, 3710, 487, 3360, 1956, 9630, 185, 146, 816, 6263, 3357, 4638, 3708, 5332, 2185, 774, 886, 4843, 5026, 85366, 493
	6	Pathways in cancer	79	C=326;O=79;E=39.10;R=2.02;rawP=6.36e-10;adjP=2.07e-08	2475, 10928, 6256, 7157, 5156, 637, 1441, 23604, 1387, 4193, 3909, 999, 4790, 5336, 1282, 5293, 4233, 5159, 3910, 207, 862, 1630, 1019, 868, 5727, 3908, 2260, 5743, 675, 7185, 8312, 3673, 3912, 8900, 7188, 405, 3911, 4318, 673, 2335, 3728, 3655, 7186, 1495, 10319, 5900, 2113, 284217, 3914, 2737, 4313, 5601, 1612, 3913, 3320, 89780, 6774, 2956, 7423, 613, 5915, 7424, 3915, 1286, 354, 1956, 7175, 8…
	7	Purine metabolism	48	C=162;O=48;E=19.43;R=2.47;rawP=1.52e-09;adjP=4.23e-08	196883, 9060, 55276, 5313, 4882, 171568, 9615, 5139, 272, 2618, 5147, 3000, 471, 115, 109, 112, 55703, 5144, 84172, 55821, 5431, 5169, 26289, 5558, 954, 10201, 4860, 3704, 5422, 107, 6241, 2984, 27115, 5138, 318, 50940, 22978, 5167, 50484, 2983, 3614, 93034, 5158, 1716, 55811, 87178, 270, 7498
	8	Pancreatic secretion	35	C=101;O=35;E=12.11;R=2.89;rawP=2.66e-09;adjP=6.48e-08	196883, 489, 8681, 5646, 6344, 1080, 100137049, 1360, 5331, 5644, 115, 109, 112, 64600, 50487, 1131, 1179, 123745, 219931, 107, 6262, 1056, 3784, 3710, 487, 23436, 51032, 1811, 9635, 3708, 5332, 482, 22802, 886, 493
	9	Dilated cardiomyopathy	32	C=90;O=32;E=10.80;R=2.96;rawP=6.11e-09;adjP=1.32e-07	7273, 196883, 1756, 8516, 3655, 5566, 3693, 3696, 775, 59284, 3690, 115, 109, 112, 22801, 779, 3672, 3680, 4625, 3695, 107, 6262, 3908, 6445, 93589, 1605, 4607, 3679, 3673, 4624, 3691, 781
	10	Tight junction	40	C=132;O=40;E=15.83;R=2.53;rawP=1.68e-08;adjP=3.28e-07	4622, 57530, 154810, 8735, 1495, 1457, 4627, 64398, 7082, 4628, 6714, 9073, 4619, 5010, 9414, 23136, 1364, 8777, 22989, 79784, 58494, 4636, 4620, 4625, 207, 2036, 1019, 93408, 57644, 260425, 10207, 4629, 2035, 4301, 27134, 60412, 4626, 5590, 4624, 9863
SNV-35	1	Vibrio cholerae infection	2	C=54;O=2;E=0.04;R=55.08;rawP=0.0006;adjP=0.0018	4583, 1080
	2	Axon guidance	2	C=129;O=2;E=0.09;R=23.06;rawP=0.0034;adjP=0.0051	6093, 6092
	3	Olfactory transduction	2	C=388;O=2;E=0.26;R=7.67;rawP=0.0279;adjP=0.0279	256144, 390174
