# Supplementary material for: Whole genome sequencing of 35 individuals provides insights into the genetic architecture of Korean population
Source: BMC Bioinformatics. 2014 Oct 21;15(Suppl 11):S6. doi: 10.1186/1471-2105-15-S11-S6 (PMC4251052; doi:10.1186/1471-2105-15-S11-S6)
Supplement: Additional file 10 — Supplementary Table S8 Detailed information of top disease terms associated with non-synonymous Korean only SNVs (SNV-1/ns and SNV-35/ns). [file 1471-2105-15-S11-S6-S10.xlsx]

## Sheet: SNV1ns-SNV35ns
Supplementary Table S8: Detailed information of top diseases associated with non-synonymous Korean only SNVs (SNV-1/ns and SNV-35/ns)
Korean only SNVs	Order	Disease	#Gene	Statistics (C: the number of reference genes in the category; O: the number of genes in the gene set and also in the category; E: the expected number in the category; R: ratio of enrichment; rawP: p value from hypergeometric test; adjP: p value adjusted by the multiple test adjustment; )	EntrezGene
SNV-1/ns	1	Adhesion	241	C=647;O=241;E=77.61;R=3.11;rawP=2.28e-62;adjP=3.44e-59	23145, 23092, 64866, 4059, 5724, 3339, 6363, 147409, 2199, 8174, 10154, 8516, 4240, 25930, 4917, 23166, 56141, 83872, 4072, 1013, 3909, 4585, 6786, 4790, 3690, 3373, 1364, 10752, 83660, 7074, 91653, 1825, 3910, 3683, 3695, 56147, 1630, 10026, 6401, 5797, 7145, 6405, 2316, 50937, 84951, 5100, 3682, 4978, 8754, 2185, 7412, 1500, 6093, 101, 5909, 56114, 4026, 56144, 30817, 8639, 3728, 2335, 1495, 36…
	2	Disease Susceptibility	238	C=825;O=238;E=98.96;R=2.41;rawP=1.60e-39;adjP=1.21e-36	8549, 6581, 6261, 118, 3798, 3949, 283450, 10144, 580, 4552, 4683, 8930, 1621, 91752, 775, 463, 89866, 3119, 63892, 3690, 1789, 1268, 231, 3566, 11262, 7099, 390598, 4968, 1545, 718, 2067, 2954, 10318, 6559, 3804, 6401, 6531, 120892, 55054, 1553, 51196, 8797, 60528, 4041, 25902, 2161, 3594, 3811, 672, 3077, 8927, 5167, 675, 4314, 11278, 25970, 64127, 2073, 5054, 3559, 11200, 337, 886, 9863, 6323,…
	3	Genetic Predisposition to Disease	231	C=808;O=231;E=96.92;R=2.38;rawP=1.04e-37;adjP=5.23e-35	8549, 6581, 6261, 118, 3798, 3949, 283450, 10144, 580, 4552, 4683, 8930, 1621, 91752, 775, 463, 89866, 3119, 63892, 3690, 1789, 1268, 231, 3566, 11262, 7099, 390598, 4968, 1545, 3562, 2067, 2954, 10318, 6559, 3804, 6401, 6531, 120892, 55054, 51196, 8797, 60528, 4041, 2161, 3594, 3811, 672, 3077, 8927, 5167, 675, 4314, 11278, 25970, 64127, 2073, 5054, 3559, 11200, 337, 886, 9863, 6323, 6331, 5270,…
	4	Myocardial Infarction	90	C=242;O=90;E=29.03;R=3.10;rawP=4.95e-24;adjP=1.87e-21	118, 3949, 55757, 10144, 22982, 1013, 3909, 9910, 3690, 7099, 57222, 259296, 6401, 6405, 2161, 199692, 3340, 3077, 84084, 5167, 4314, 51086, 7412, 5054, 144406, 6331, 8216, 9620, 5069, 7633, 7057, 10060, 4018, 4313, 54872, 10867, 154197, 50487, 221458, 1558, 84775, 79092, 120071, 221935, 6098, 327657, 79080, 7450, 51206, 947, 22980, 4882, 22879, 79400, 4353, 5687, 2811, 23144, 151647, 2162, 84465…
	5	Urologic Diseases	98	C=285;O=98;E=34.19;R=2.87;rawP=4.48e-23;adjP=1.13e-20	56606, 8029, 7249, 118, 57545, 27130, 525, 22925, 1188, 84662, 50617, 231, 3566, 6123, 4968, 7369, 9788, 55243, 718, 1285, 6559, 80790, 51259, 51196, 5950, 5167, 6557, 2073, 204474, 7840, 5190, 5192, 200958, 65125, 80144, 4313, 3913, 8542, 1286, 221935, 27031, 3611, 7515, 339044, 7348, 168507, 10631, 3091, 6271, 2212, 6569, 4311, 5310, 2475, 7809, 4256, 3758, 4627, 1585, 23322, 1187, 4179, 65266,…
	6	Subarachnoid Hemorrhage	54	C=104;O=54;E=12.47;R=4.33;rawP=4.30e-23;adjP=1.13e-20	55757, 10144, 22982, 1013, 9910, 3690, 57222, 23113, 3340, 84084, 5049, 5054, 8216, 9620, 7633, 54872, 10867, 154197, 65268, 50487, 84775, 79092, 120071, 221935, 79080, 1305, 5799, 4660, 22980, 22879, 3371, 4931, 23144, 151647, 2162, 84465, 57731, 12, 51332, 4318, 55191, 1636, 57695, 151112, 6305, 9922, 29948, 23241, 55753, 4648, 8425, 3569, 51272, 57537
	7	Metabolic Diseases	162	C=612;O=162;E=73.41;R=2.21;rawP=6.55e-23;adjP=1.41e-20	56606, 2678, 8549, 79944, 6942, 32, 2548, 4598, 133522, 1376, 5506, 89781, 3949, 2177, 56922, 140803, 844, 23175, 525, 4552, 4683, 6821, 3119, 63892, 50617, 231, 779, 7369, 2731, 6559, 4948, 6401, 6609, 5257, 26503, 3988, 275, 3077, 2641, 5950, 2670, 5167, 2934, 3141, 2203, 540, 25970, 2073, 5054, 337, 7840, 3172, 23650, 8639, 9056, 5190, 2592, 132612, 79602, 6319, 4853, 5192, 51151, 9401, 4018, …
	8	Kidney Diseases	95	C=274;O=95;E=32.87;R=2.89;rawP=1.04e-22;adjP=1.74e-20	56606, 8029, 7249, 118, 57545, 140803, 27130, 525, 22925, 1188, 84662, 50617, 231, 57600, 6123, 7369, 55243, 718, 1285, 6559, 80790, 51259, 51196, 5950, 5167, 6557, 204474, 7840, 5190, 5192, 200958, 65125, 84514, 80144, 3913, 10877, 8542, 1286, 221935, 27031, 3611, 339044, 950, 168507, 3091, 6271, 2212, 6569, 3073, 4311, 114780, 5310, 7809, 4256, 3758, 4627, 1585, 23322, 1187, 4179, 65266, 6337, …
	9	Skin and Connective Tissue Diseases	137	C=481;O=137;E=57.70;R=2.37;rawP=1.04e-22;adjP=1.74e-20	5753, 147409, 89781, 580, 3868, 4683, 348938, 667, 3866, 3909, 3119, 368, 919, 3898, 3880, 3566, 1545, 1825, 10318, 1285, 4948, 8838, 1019, 4288, 7022, 672, 3858, 675, 4314, 3848, 26018, 2073, 3559, 11200, 118856, 3655, 389, 9429, 11005, 5304, 51151, 51284, 9401, 64175, 471, 4313, 7507, 59348, 5915, 26580, 84343, 1286, 256076, 10850, 5339, 2100, 4261, 5873, 1956, 3663, 6283, 2214, 7515, 132884, 3…
	10	Nervous System Diseases	176	C=694;O=176;E=83.24;R=2.11;rawP=1.48e-22;adjP=2.23e-20	79944, 2548, 7249, 6261, 546, 4763, 347731, 57545, 3798, 1376, 8912, 81846, 1261, 11315, 117531, 525, 4552, 1621, 114907, 1785, 779, 390598, 4703, 157680, 2731, 54332, 9420, 8293, 6531, 6609, 120892, 4035, 114327, 6445, 26503, 3908, 25953, 7415, 6336, 3785, 2670, 4593, 540, 163175, 5274, 1191, 10585, 23650, 6323, 10083, 5190, 6334, 2592, 2, 65217, 10743, 26047, 4671, 2688, 5192, 7007, 1123, 9980,…
SNV-35/ns	1	Nelson syndrome	3	C=673;O=3;E=0.45;R=6.63;rawP=0.0102;adjP=0.0102	375248, 4584, 653781
