# Supplementary material for: Whole genome sequencing of 35 individuals provides insights into the genetic architecture of Korean population
Source: BMC Bioinformatics. 2014 Oct 21;15(Suppl 11):S6. doi: 10.1186/1471-2105-15-S11-S6 (PMC4251052; doi:10.1186/1471-2105-15-S11-S6)
Supplement: Additional file 12 — Supplementary Table S10 Shared top 10 disease terms associated with non-synonymous Korean only SNVs (SNV-2/ns to SNV-10/ns). [file 1471-2105-15-S11-S6-S12.xlsx]

## Sheet: Sheet1
Supplementary Table S10: Shared top 10 disease terms associated with non-synonymous Korean only SNVs (SNV-2/ns to SNV-10/ns)
	SNV-2	SNV-3	SNV-4	SNV-5	SNV-6	SNV-7	SNV-8	SNV-9	SNV-10
SNV-2
SNV-3	4
SNV-4	4	6
SNV-5	2	4	6
SNV-6	2	4	6	8
SNV-7	2	4	6	7	8
SNV-8	1	3	5	6	7	9
SNV-9	2	4	5	6	7	9	9
SNV-10	2	4	5	6	7	9	9	10
