# Supplementary material for: Whole genome sequencing of 35 individuals provides insights into the genetic architecture of Korean population
Source: BMC Bioinformatics. 2014 Oct 21;15(Suppl 11):S6. doi: 10.1186/1471-2105-15-S11-S6 (PMC4251052; doi:10.1186/1471-2105-15-S11-S6)
Supplement: Additional file 13 — Supplementary Table S11 Detailed information of top drug terms associated with non-synonymous Korean only SNVs (SNV-1/ns and SNV-35/ns). [file 1471-2105-15-S11-S6-S13.xlsx]

## Sheet: Sheet1
Supplementary Table S11: Detailed information of top drugs associated with non-synonymous Korean only SNVs (SNV-1/ns and SNV-35/ns)
Korean only SNVs	Order	Drug	#Gene	Statistics (C: the number of reference genes in the category; O: the number of genes in the gene set and also in the category; E: the expected number in the category; R: ratio of enrichment; rawP: p value from hypergeometric test; adjP: p value adjusted by the multiple test adjustment; )	EntrezGene
SNV-1	1	adenosine	133	C=477;O=133;E=57.22;R=2.32;rawP=3.47e-21;adjP=1.24e-18	196883, 546, 10396, 10565, 120526, 1457, 55829, 6596, 522, 29904, 272, 5707, 50617, 9361, 6595, 10257, 11176, 1244, 5982, 27334, 7415, 51761, 1107, 83858, 540, 2203, 7251, 27183, 92421, 54822, 57634, 5965, 5190, 489, 5024, 9429, 9520, 51773, 1080, 9154, 10060, 9401, 200558, 112, 2960, 140, 5029, 55929, 4860, 954, 79643, 11069, 5244, 84447, 487, 80227, 79915, 51422, 91543, 5859, 51206, 93034, 5337…
	2	adenosine triphosphate	87	C=299;O=87;E=35.86;R=2.43;rawP=1.46e-15;adjP=2.61e-13	546, 1457, 522, 29904, 368, 50617, 6595, 10257, 1244, 5982, 27334, 7415, 540, 54822, 5965, 5024, 489, 9429, 1080, 55930, 10060, 9401, 91442, 2960, 140, 5029, 4999, 954, 5244, 487, 2058, 3643, 64122, 5859, 245972, 10856, 7442, 5928, 1017, 5026, 87178, 10963, 7317, 2475, 4882, 10928, 3758, 5395, 6597, 4998, 5566, 23457, 153328, 10054, 9127, 1180, 1212, 5169, 142, 902, 535, 1022, 27010, 6599, 4719, …
	3	immune globulin	145	C=624;O=145;E=74.85;R=1.94;rawP=2.42e-15;adjP=2.88e-13	64866, 4059, 28785, 131450, 4598, 8174, 57126, 4240, 4917, 28781, 10859, 83872, 4072, 28816, 3119, 3503, 919, 3690, 3566, 7099, 91653, 718, 3683, 3695, 1285, 5797, 3804, 3811, 50937, 8736, 2208, 3494, 3682, 4593, 28439, 28392, 3559, 11025, 28870, 7273, 28900, 2335, 3655, 6007, 28466, 28788, 939, 11005, 3693, 146722, 28804, 708, 51284, 83416, 30009, 2210, 58494, 3495, 28940, 28590, 5422, 3493, 287…
	4	hydroxyurea	30	C=65;O=30;E=7.80;R=3.85;rawP=9.01e-12;adjP=8.04e-10	2177, 580, 4683, 5810, 6241, 672, 10036, 675, 11200, 63967, 3047, 9401, 545, 4999, 50484, 80198, 1017, 23368, 83990, 7157, 637, 995, 5981, 54658, 8317, 51426, 92797, 6117, 10111, 472
	5	glutathione	84	C=341;O=84;E=40.90;R=2.05;rawP=7.75e-11;adjP=4.61e-09	2678, 6256, 1457, 64398, 9351, 11315, 9463, 1387, 64130, 11193, 4968, 1545, 54332, 2067, 2954, 10257, 1244, 4257, 2035, 57630, 1213, 2549, 92421, 8850, 6872, 10174, 653361, 218, 23426, 23191, 1565, 4835, 2948, 8876, 5782, 7515, 847, 3643, 10131, 1548, 54496, 85365, 9611, 4217, 2099, 1017, 10928, 6195, 7157, 6648, 4353, 5566, 114112, 6464, 7159, 51466, 57120, 9446, 5933, 1544, 7088, 54658, 23163, …
	6	phosphoric acid	50	C=159;O=50;E=19.07;R=2.62;rawP=6.76e-11;adjP=4.61e-09	8483, 54434, 2782, 1457, 5250, 6574, 3631, 27343, 6455, 7179, 5167, 22876, 10050, 3636, 400986, 56172, 8871, 51172, 3612, 4860, 51604, 50940, 251, 6569, 1017, 3635, 5566, 5147, 6464, 5144, 5169, 54961, 5209, 6575, 22908, 5158, 1716, 5723, 85464, 81544, 150368, 9896, 5210, 144717, 27124, 318, 23371, 64419, 8897, 5917
	7	heparin	55	C=188;O=55;E=22.55;R=2.44;rawP=1.72e-10;adjP=8.77e-09	2199, 3339, 1457, 6585, 4057, 3909, 3910, 4035, 3340, 8754, 5054, 5270, 2335, 5069, 7059, 2192, 7057, 1297, 1956, 26035, 9982, 2212, 7450, 7177, 6037, 80781, 5328, 64132, 1289, 1282, 2817, 55959, 5176, 1056, 1605, 2260, 22795, 3730, 4023, 5553, 7056, 55576, 4036, 284217, 2153, 2719, 5340, 960, 8292, 64499, 4811, 6868, 9507, 8038, 4898
	8	bupropion	38	C=108;O=38;E=12.95;R=2.93;rawP=3.41e-10;adjP=1.52e-08	10396, 10752, 221395, 54796, 6531, 2897, 9863, 5789, 65217, 57705, 57509, 64478, 54848, 56986, 5317, 440279, 1555, 5462, 10579, 66000, 22801, 160335, 493860, 9369, 22908, 169792, 54550, 7399, 10079, 9586, 9904, 284217, 135228, 118663, 23090, 157310, 64067, 57453
	9	rosuvastatin	43	C=134;O=43;E=16.07;R=2.68;rawP=6.95e-10;adjP=2.76e-08	32, 1376, 3949, 57615, 4942, 116285, 4889, 10449, 348158, 57099, 31, 148198, 3988, 1577, 886, 5214, 9429, 4018, 5211, 29116, 8542, 140, 5346, 221458, 1565, 28234, 80833, 29881, 1374, 950, 2557, 5313, 336, 5288, 4023, 54658, 26608, 338, 1395, 3953, 5243, 38, 80714
	10	calcium chloride	27	C=66;O=27;E=7.92;R=3.41;rawP=2.70e-09;adjP=9.64e-08	6261, 118, 144453, 1188, 1186, 7439, 6559, 7224, 1080, 55107, 1131, 1179, 6262, 3708, 7442, 150696, 1187, 1180, 57348, 2931, 3710, 9635, 57101, 54831, 1811, 6804, 22802
SNV-35	1	mannitol	2	C=20;O=2;E=0.01;R=148.71;rawP=8.23e-05;adjP=0.0001	6093, 1080
	2	niflumic acid	2	C=20;O=2;E=0.01;R=148.71;rawP=8.23e-05;adjP=0.0001	4583, 1080
	3	adenosine monophosphate	2	C=102;O=2;E=0.07;R=29.16;rawP=0.0022;adjP=0.0022	1080, 400986
